# Supplementary material for: N6-Methyladenosine-Related lncRNAs as potential biomarkers for predicting prognoses and immune responses in patients with cervical cancer
Source: BMC Genom Data. 2022 Jan 18;23:8. doi: 10.1186/s12863-022-01024-2 (PMC8767716; doi:10.1186/s12863-022-01024-2)
Supplement: Supplementary file 2 — Additional file2: Table S1: Each sample in the CESC cohort is divided into two clusters based on cluster analysis. Table S2: m6A and lncRNA genes derived from the CESC cohort. Table S3: Expression relationship between m6A and lncRNA in the CESC cohort. Table S4: Clinical characteristics of each sample in the CESC cohort. Table S5: Tumour microenvironmental characteristics of each sample in the CESC cohort. Table S6: Tumour microenvironment stromal score, immune score, and total tumour microenvironment score for each sample in the CESC cohort. Table S7: Construction of an independent prognostic model for the CESC cohort: factors and coefficients. Table S8: Survival time and survival status, lncRNA coefficient, risk score, and high/low risk classification for each sample in the CESC cohort. [file 12863_2022_1024_MOESM2_ESM.xlsx]

## Sheet: S1
Each sample in the CESC cohort is divided into two clusters based on cluster analysis
TCGA-EK-A2RO	1
TCGA-VS-A8EB	1
TCGA-EA-A3Y4	1
TCGA-C5-A2LS	2
TCGA-C5-A1M8	1
TCGA-HM-A6W2	2
TCGA-C5-A7CH	1
TCGA-C5-A3HE	1
TCGA-EK-A2RL	2
TCGA-EX-A1H6	1
TCGA-EK-A2R8	1
TCGA-UC-A7PD	1
TCGA-MA-AA3Z	1
TCGA-VS-A9UD	1
TCGA-VS-A954	1
TCGA-ZJ-AB0H	1
TCGA-EK-A2PG	1
TCGA-C5-A3HD	1
TCGA-JX-A3Q8	1
TCGA-EA-A3HQ	1
TCGA-EX-A8YF	2
TCGA-DS-A0VN	1
TCGA-EK-A2H0	1
TCGA-FU-A3HZ	1
TCGA-C5-A1MH	1
TCGA-IR-A3L7	1
TCGA-MA-AA3W	1
TCGA-C5-A0TN	1
TCGA-IR-A3LB	1
TCGA-VS-A952	1
TCGA-C5-A1MQ	1
TCGA-C5-A3HF	2
TCGA-EX-A69M	1
TCGA-C5-A1MP	1
TCGA-C5-A7CG	1
TCGA-C5-A1BN	1
TCGA-FU-A5XV	1
TCGA-EA-A3QE	1
TCGA-C5-A2M2	1
TCGA-VS-A8Q8	1
TCGA-BI-A0VR	1
TCGA-EK-A2PL	1
TCGA-DR-A0ZL	1
TCGA-LP-A5U3	1
TCGA-MY-A5BF	1
TCGA-Q1-A73S	1
TCGA-JW-A5VH	1
TCGA-VS-A9UP	1
TCGA-C5-A1BK	1
TCGA-VS-A8EC	1
TCGA-IR-A3LH	1
TCGA-VS-A8QA	2
TCGA-C5-A8XJ	1
TCGA-EA-A5FO	1
TCGA-FU-A3HY	1
TCGA-FU-A3TQ	1
TCGA-FU-A57G	2
TCGA-C5-A3HL	1
TCGA-DS-A0VM	1
TCGA-DS-A7WH	2
TCGA-EK-A2RN	1
TCGA-ZJ-AAXB	1
TCGA-C5-A2LX	1
TCGA-EA-A410	1
TCGA-JX-A3PZ	1
TCGA-EX-A69L	1
TCGA-Q1-A6DV	2
TCGA-VS-A953	1
TCGA-C5-A1M5	1
TCGA-C5-A902	1
TCGA-C5-A1M7	1
TCGA-VS-A9V1	2
TCGA-DG-A2KK	2
TCGA-EA-A3HU	1
TCGA-C5-A1BE	1
TCGA-WL-A834	1
TCGA-FU-A3EO	1
TCGA-Q1-A73O	2
TCGA-JW-AAVH	1
TCGA-HM-A4S6	1
TCGA-VS-A9UV	1
TCGA-EA-A5ZE	1
TCGA-VS-A9V5	1
TCGA-C5-A1BJ	1
TCGA-Q1-A73R	1
TCGA-IR-A3LI	1
TCGA-C5-A1MN	1
TCGA-C5-A7XC	1
TCGA-ZJ-AAXJ	1
TCGA-EA-A1QS	2
TCGA-C5-A7UE	1
TCGA-EK-A3GM	2
TCGA-FU-A3WB	1
TCGA-JW-A5VJ	1
TCGA-LP-A4AW	1
TCGA-VS-A9V4	1
TCGA-ZJ-AAXU	1
TCGA-VS-A957	1
TCGA-EX-A449	1
TCGA-HG-A2PA	1
TCGA-MA-AA3Y	1
TCGA-VS-A9UI	1
TCGA-JW-A5VL	1
TCGA-VS-A8EI	1
TCGA-EA-A97N	1
TCGA-EA-A78R	1
TCGA-C5-A7CK	1
TCGA-FU-A3NI	1
TCGA-EA-A556	2
TCGA-C5-A8YQ	1
TCGA-IR-A3LF	1
TCGA-C5-A7X8	1
TCGA-VS-A9U6	1
TCGA-VS-A94Z	1
TCGA-VS-A94Y	1
TCGA-C5-A2LV	1
TCGA-C5-A8YR	2
TCGA-JW-A852	1
TCGA-VS-A9UJ	1
TCGA-DS-A0VK	1
TCGA-DG-A2KL	1
TCGA-DG-A2KJ	1
TCGA-DS-A7WI	1
TCGA-C5-A7CO	1
TCGA-ZJ-AAX8	1
TCGA-LP-A4AU	1
TCGA-EK-A3GK	2
TCGA-JX-A5QV	1
TCGA-C5-A907	2
TCGA-MY-A5BD	1
TCGA-UC-A7PI	2
TCGA-VS-A9UH	1
TCGA-LP-A4AV	1
TCGA-VS-A8QF	1
TCGA-UC-A7PG	1
TCGA-VS-A9UO	1
TCGA-LP-A5U2	1
TCGA-JX-A3Q0	1
TCGA-EX-A3L1	2
TCGA-EA-A3HS	2
TCGA-C5-A2LT	1
TCGA-ZX-AA5X	1
TCGA-EA-A439	1
TCGA-C5-A7CL	1
TCGA-C5-A1MF	1
TCGA-VS-A8EL	1
TCGA-EK-A2GZ	1
TCGA-VS-A8QM	1
TCGA-EX-A1H5	1
TCGA-Q1-A5R2	1
TCGA-HM-A3JK	1
TCGA-C5-A7CJ	1
TCGA-C5-A7UC	1
TCGA-C5-A1MJ	2
TCGA-EA-A3QD	1
TCGA-VS-A8QH	1
TCGA-C5-A1ME	1
TCGA-C5-A901	1
TCGA-C5-A8YT	2
TCGA-EK-A2PM	1
TCGA-FU-A770	2
TCGA-EK-A2RB	1
TCGA-VS-A9UM	1
TCGA-VS-A9V2	1
TCGA-FU-A3TX	2
TCGA-C5-A2LZ	1
TCGA-ZJ-A8QR	1
TCGA-JW-A5VG	2
TCGA-MU-A5YI	1
TCGA-Q1-A73P	2
TCGA-JW-A5VK	1
TCGA-DS-A1O9	1
TCGA-PN-A8MA	1
TCGA-EA-A5ZF	1
TCGA-VS-A9UQ	1
TCGA-MA-AA42	1
TCGA-VS-A9U7	1
TCGA-DS-A1OD	2
TCGA-ZJ-AAX4	1
TCGA-MY-A913	2
TCGA-UC-A7PF	1
TCGA-C5-A2LY	1
TCGA-VS-A9UU	1
TCGA-C5-A8ZZ	1
TCGA-EK-A3GJ	1
TCGA-C5-A2M1	1
TCGA-C5-A1MI	2
TCGA-EA-A6QX	1
TCGA-C5-A7X3	1
TCGA-EA-A3HT	2
TCGA-VS-A9UB	2
TCGA-VS-A8EK	1
TCGA-VS-A9UC	1
TCGA-VS-A958	1
TCGA-EK-A2R7	1
TCGA-C5-A1M6	2
TCGA-EK-A2RA	1
TCGA-VS-A8EG	1
TCGA-LP-A7HU	1
TCGA-VS-A9V3	2
TCGA-DS-A1OC	1
TCGA-VS-A8Q9	1
TCGA-EK-A2H1	1
TCGA-ZJ-AAXT	2
TCGA-EK-A2PI	1
TCGA-VS-A94X	2
TCGA-VS-A9UT	2
TCGA-EA-A5O9	1
TCGA-VS-A9U5	1
TCGA-EK-A2IP	1
TCGA-RA-A741	1
TCGA-IR-A3LC	1
TCGA-DG-A2KM	1
TCGA-FU-A3YQ	1
TCGA-EK-A3GN	1
TCGA-C5-A8XH	1
TCGA-C5-A1BM	1
TCGA-DS-A1OB	2
TCGA-EA-A43B	1
TCGA-BI-A20A	1
TCGA-VS-A9UZ	1
TCGA-EA-A5ZD	1
TCGA-C5-A1BQ	1
TCGA-JW-A5VI	1
TCGA-ZJ-AAXF	1
TCGA-IR-A3LA	1
TCGA-EK-A2RK	1
TCGA-C5-A7CM	1
TCGA-LP-A4AX	1
TCGA-Q1-A5R3	1
TCGA-C5-A8XI	1
TCGA-MA-AA3X	1
TCGA-VS-AA62	2
TCGA-C5-A1BF	1
TCGA-C5-A1BI	1
TCGA-EK-A2IR	2
TCGA-VS-A9UL	2
TCGA-XS-A8TJ	1
TCGA-C5-A1M9	2
TCGA-FU-A40J	1
TCGA-HM-A3JJ	1
TCGA-MA-AA41	1
TCGA-EA-A411	1
TCGA-DS-A3LQ	1
TCGA-EK-A2PK	2
TCGA-VS-A950	1
TCGA-VS-A94W	1
TCGA-VS-A959	2
TCGA-2W-A8YY	1
TCGA-DS-A5RQ	1
TCGA-Q1-A6DT	1
TCGA-JW-A69B	1
TCGA-ZJ-AAXA	1
TCGA-EA-A1QT	1
TCGA-MY-A5BE	1
TCGA-MU-A51Y	2
TCGA-FU-A23K	1
TCGA-EA-A3HR	1
TCGA-VS-A8QC	1
TCGA-ZJ-AB0I	1
TCGA-GH-A9DA	1
TCGA-EK-A2RC	1
TCGA-DS-A7WF	2
TCGA-EA-A44S	1
TCGA-Q1-A6DW	1
TCGA-FU-A2QG	1
TCGA-C5-A1MK	1
TCGA-ZJ-A8QO	1
TCGA-MA-AA43	2
TCGA-C5-A1BL	1
TCGA-EA-A4BA	1
TCGA-ZJ-A8QQ	1
TCGA-VS-A8EJ	1
TCGA-C5-A7UI	1
TCGA-Q1-A73Q	1
TCGA-DS-A1OA	1
TCGA-C5-A8XK	1
TCGA-C5-A905	1
TCGA-C5-A7X5	1
TCGA-EK-A2RM	2
TCGA-IR-A3LL	1
TCGA-DR-A0ZM	1
TCGA-R2-A69V	1
TCGA-C5-A7UH	1
TCGA-IR-A3LK	1
TCGA-EA-A50E	1
TCGA-EK-A2RE	1
TCGA-ZJ-AAXD	1
TCGA-ZJ-AAXN	1
TCGA-BI-A0VS	1
TCGA-C5-A1ML	2
TCGA-MU-A8JM	1
TCGA-EK-A2RJ	2
TCGA-VS-A9V0	1
TCGA-DS-A0VL	1
TCGA-VS-A9UR	2
TCGA-DG-A2KH	2
TCGA-4J-AA1J	1
TCGA-FU-A23L	1
TCGA-ZJ-AAXI	1
TCGA-EK-A2R9	1
TCGA-Q1-A5R1	1
TCGA-VS-A9UY	1
TCGA-VS-A8EH	1

## Sheet: S2
m6A and lncRNA genes derived from the CESC cohort
Node	Type
FTX	lncRNA
UBE2Q1-AS1	lncRNA
AL928654.2	lncRNA
ACVR2B-AS1	lncRNA
AC021078.1	lncRNA
TRAF3IP2-AS1	lncRNA
AC024075.1	lncRNA
AC008124.1	lncRNA
RPP38-DT	lncRNA
AL031985.3	lncRNA
SNHG4	lncRNA
ZFHX2-AS1	lncRNA
AC084125.2	lncRNA
AP000692.1	lncRNA
AC015922.2	lncRNA
AC078778.1	lncRNA
AC099778.1	lncRNA
SPAG5-AS1	lncRNA
AC008115.3	lncRNA
AC107375.1	lncRNA
AL354733.3	lncRNA
AL603832.1	lncRNA
AC018752.1	lncRNA
Z97989.1	lncRNA
LINC00663	lncRNA
AC098851.1	lncRNA
CR936218.1	lncRNA
AC112484.1	lncRNA
AC015849.3	lncRNA
AP001816.1	lncRNA
AL135999.1	lncRNA
AL161891.1	lncRNA
CKMT2-AS1	lncRNA
AC087500.1	lncRNA
RNF139-AS1	lncRNA
AL731566.2	lncRNA
AC012313.6	lncRNA
AL132780.1	lncRNA
AL355488.1	lncRNA
FMR1-IT1	lncRNA
AC046143.2	lncRNA
AC243919.2	lncRNA
AP005899.1	lncRNA
MIR924HG	lncRNA
AC027601.2	lncRNA
AC012123.1	lncRNA
AL590617.2	lncRNA
AC073842.2	lncRNA
NIFK-AS1	lncRNA
AC092910.3	lncRNA
AC073529.1	lncRNA
AL021368.2	lncRNA
AL359504.1	lncRNA
AC010319.4	lncRNA
AC144548.1	lncRNA
THAP9-AS1	lncRNA
AL008729.1	lncRNA
AC009121.3	lncRNA
LINC01001	lncRNA
LINC00641	lncRNA
AC011337.1	lncRNA
AP001107.1	lncRNA
AL031714.1	lncRNA
AC095057.3	lncRNA
ACAP2-IT1	lncRNA
AC109460.2	lncRNA
AC137932.3	lncRNA
AL158071.5	lncRNA
AL391244.2	lncRNA
LINC01409	lncRNA
AC067750.1	lncRNA
AC005253.1	lncRNA
AC000068.1	lncRNA
AL139035.1	lncRNA
ATP1A1-AS1	lncRNA
AC008434.1	lncRNA
C9orf147	lncRNA
AC024075.3	lncRNA
AC044802.1	lncRNA
YTHDC2	m6A
METTL3	m6A
RBM15B	m6A
RBMX	m6A
ZC3H13	m6A
LRPPRC	m6A
FTO	m6A
RBM15	m6A
METTL16	m6A
VIRMA	m6A
FMR1	m6A
HNRNPA2B1	m6A
IGFBP2	m6A
YTHDC1	m6A

## Sheet: S3
Expression relationship between m6A and lncRNA in the CESC cohort
m6A	lncRNA	cor	pvalue	Regulation
YTHDC2	FTX	0.465434	7.41985e-18	postive
YTHDC2	UBE2Q1-AS1	0.422509	1.11489e-14	postive
METTL3	AL928654.2	0.504432	3.71159e-21	postive
RBM15B	ACVR2B-AS1	0.523297	6.52669e-23	postive
YTHDC2	AC021078.1	0.426285	6.10162e-15	postive
RBMX	TRAF3IP2-AS1	0.608533	2.19051e-32	postive
METTL3	AC024075.1	0.419412	1.81783e-14	postive
ZC3H13	AC024075.1	0.460619	1.77591e-17	postive
YTHDC2	AC024075.1	0.477815	7.37483e-19	postive
RBMX	AC008124.1	0.454561	5.22332e-17	postive
METTL3	RPP38-DT	0.434063	1.72105e-15	postive
RBMX	RPP38-DT	0.415473	3.36058e-14	postive
RBM15B	AL031985.3	0.407638	1.1141e-13	postive
METTL3	SNHG4	0.469238	3.68661e-18	postive
LRPPRC	SNHG4	0.455478	4.44203e-17	postive
METTL3	ZFHX2-AS1	0.422538	1.10973e-14	postive
METTL3	AC084125.2	0.423466	9.57635e-15	postive
YTHDC2	AP000692.1	0.413131	4.82369e-14	postive
ZC3H13	AC015922.2	0.411173	6.51237e-14	postive
METTL3	AC078778.1	0.421596	1.28835e-14	postive
RBM15B	AC099778.1	0.41506	3.5823e-14	postive
METTL3	SPAG5-AS1	0.407335	1.1661e-13	postive
RBMX	AC008115.3	0.421693	1.26888e-14	postive
METTL3	AC107375.1	0.406029	1.41938e-13	postive
YTHDC2	AL354733.3	0.566782	2.11078e-27	postive
YTHDC2	AL603832.1	0.455463	4.45388e-17	postive
ZC3H13	AC018752.1	0.425416	7.01454e-15	postive
YTHDC2	AC018752.1	0.488427	9.45069e-20	postive
RBMX	Z97989.1	0.444023	3.24358e-16	postive
METTL3	LINC00663	0.421629	1.28169e-14	postive
YTHDC2	AC098851.1	0.474644	1.34413e-18	postive
ZC3H13	CR936218.1	0.40627	1.36908e-13	postive
YTHDC2	CR936218.1	0.494601	2.7663e-20	postive
FTO	AC112484.1	0.482817	2.82534e-19	postive
RBM15	AC015849.3	0.402879	2.27234e-13	postive
YTHDC2	AC015849.3	0.401033	2.98684e-13	postive
YTHDC2	AP001816.1	-0.472158	2.14251e-18	negative
METTL3	AL135999.1	0.47691	8.75863e-19	postive
YTHDC2	AL135999.1	0.400204	3.37559e-13	postive
ZC3H13	AL161891.1	0.527353	2.64723e-23	postive
METTL3	CKMT2-AS1	0.475672	1.10713e-18	postive
RBMX	CKMT2-AS1	0.480726	4.22724e-19	postive
METTL16	AC087500.1	0.42417	8.56002e-15	postive
RBMX	AC087500.1	0.426139	6.24663e-15	postive
METTL3	RNF139-AS1	0.42708	5.36897e-15	postive
VIRMA	RNF139-AS1	0.402351	2.45762e-13	postive
RBMX	AL731566.2	0.435101	1.45011e-15	postive
RBMX	AC012313.6	0.492309	4.37709e-20	postive
METTL3	AL132780.1	0.557407	2.23213e-26	postive
RBMX	AL355488.1	0.44925	1.32151e-16	postive
FMR1	FMR1-IT1	0.557269	2.30955e-26	postive
ZC3H13	AC046143.2	-0.414631	3.82809e-14	negative
YTHDC2	AC243919.2	0.484044	2.22737e-19	postive
RBM15	AP005899.1	0.405413	1.55698e-13	postive
HNRNPA2B1	MIR924HG	0.409679	8.17687e-14	postive
RBMX	MIR924HG	0.410717	6.98195e-14	postive
METTL3	AC027601.2	0.400896	3.04829e-13	postive
RBM15B	AC012123.1	0.400216	3.36965e-13	postive
IGFBP2	AL590617.2	0.457863	2.90873e-17	postive
YTHDC2	AC073842.2	0.40897	9.10669e-14	postive
RBMX	NIFK-AS1	0.426697	5.71102e-15	postive
METTL3	AC092910.3	0.402489	2.40785e-13	postive
RBMX	AC073529.1	0.405344	1.57308e-13	postive
YTHDC2	AL021368.2	0.427024	5.41789e-15	postive
RBMX	AL021368.2	0.42737	5.12416e-15	postive
RBMX	AL359504.1	0.420861	1.44709e-14	postive
METTL3	AC010319.4	0.436956	1.06598e-15	postive
YTHDC1	AC144548.1	0.441517	4.96147e-16	postive
YTHDC2	AC144548.1	0.517469	2.3364e-22	postive
YTHDC1	THAP9-AS1	0.448684	1.45752e-16	postive
RBMX	AL008729.1	0.405985	1.4288e-13	postive
METTL3	AC009121.3	0.482339	3.09863e-19	postive
YTHDC2	LINC01001	0.435179	1.43142e-15	postive
METTL3	LINC00641	0.459359	2.22665e-17	postive
YTHDC2	AC011337.1	0.500498	8.35737e-21	postive
RBM15	AP001107.1	0.400591	3.18856e-13	postive
YTHDC2	AP001107.1	0.401521	2.77907e-13	postive
METTL3	AL031714.1	0.41327	4.72201e-14	postive
YTHDC2	AL031714.1	0.409748	8.09199e-14	postive
RBMX	AC095057.3	0.410361	7.37102e-14	postive
YTHDC2	ACAP2-IT1	0.401777	2.67581e-13	postive
METTL3	AC109460.2	0.415724	3.2321e-14	postive
RBM15	AC109460.2	0.401	3.00158e-13	postive
YTHDC2	AC109460.2	0.410545	7.16689e-14	postive
METTL3	AC137932.3	0.410963	6.72465e-14	postive
YTHDC2	AL158071.5	0.407726	1.09937e-13	postive
METTL3	AL391244.2	0.441091	5.33216e-16	postive
METTL3	LINC01409	0.408202	1.02303e-13	postive
RBMX	AC067750.1	0.42477	7.77852e-15	postive
YTHDC2	AC005253.1	0.403901	1.95177e-13	postive
RBMX	AC000068.1	0.43499	1.47692e-15	postive
ZC3H13	AL139035.1	0.421604	1.2867e-14	postive
RBMX	ATP1A1-AS1	0.414887	3.67972e-14	postive
YTHDC2	AC008434.1	0.512439	6.88678e-22	postive
METTL3	C9orf147	0.417548	2.43349e-14	postive
METTL3	AC024075.3	0.40897	9.10629e-14	postive
YTHDC2	AC024075.3	0.40546	1.54593e-13	postive
FTO	AC044802.1	0.400828	3.07887e-13	postive

## Sheet: S4
Clinical characteristics of each sample in the CESC cohort
Id	age	grade	Stage	T	M	N
TCGA-EK-A2H1	<50	G3	Stage IA-IIA	unknow	unknow	unknow
TCGA-C5-A0TN	<50	G3	Stage IA-IIA	T1	unknow	N1
TCGA-UC-A7PD	<50	G2	Stage IA-IIA	T1	M0	N0
TCGA-EK-A2H0	<50	G3	Stage IIB-IVB	unknow	unknow	unknow
TCGA-ZJ-A8QQ	<50	unknow	Stage IIB-IVB	T1	M0	N0
TCGA-C5-A3HF	<50	G2	Stage IA-IIA	unknow	unknow	unknow
TCGA-DG-A2KH	<50	unknow	Stage IA-IIA	T1	M0	N0
TCGA-DS-A0VL	<50	G2	Stage IA-IIA	T1	M0	N0
TCGA-ZJ-AB0I	<50	unknow	Stage IIB-IVB	T2	unknow	N1
TCGA-JX-A3PZ	<50	G2	Stage IA-IIA	T1	M0	N0
TCGA-C5-A1BN	<50	G3	Stage IA-IIA	unknow	unknow	unknow
TCGA-C5-A7XC	<50	G2	Stage IA-IIA	T1	M0	N0
TCGA-EK-A2RE	<50	G2	Stage IA-IIA	T2	unknow	N0
TCGA-VS-A8Q8	<50	G2	Stage IA-IIA	T1	unknow	N0
TCGA-MU-A51Y	<50	G2	Stage IA-IIA	T2	unknow	N0
TCGA-GH-A9DA	<50	G3	Stage IA-IIA	T1	unknow	N0
TCGA-FU-A23K	<50	G3	Stage IIB-IVB	T1	unknow	N1
TCGA-EK-A2IP	<50	G3	Stage IA-IIA	T1	unknow	N0
TCGA-MY-A913	<50	G3	Stage IA-IIA	unknow	M1	N0
TCGA-VS-A9UY	<50	G2	Stage IIB-IVB	T1	unknow	unknow
TCGA-FU-A2QG	<50	G2	Stage IA-IIA	T1	unknow	N0
TCGA-VS-A9V2	<50	G2	Stage IA-IIA	T1	unknow	N0
TCGA-LP-A5U2	<50	G3	Stage IIB-IVB	T2	unknow	N1
TCGA-C5-A2LY	<50	G2	Stage IA-IIA	T1	M0	N0
TCGA-C5-A8XK	<50	G3	unknow	unknow	unknow	unknow
TCGA-VS-A9U7	<50	G3	Stage IA-IIA	T1	M0	N1
TCGA-4J-AA1J	<50	G3	Stage IA-IIA	T1	M0	N0
TCGA-C5-A1BI	<50	G2	Stage IIB-IVB	unknow	unknow	unknow
TCGA-EA-A44S	<50	G2	Stage IIB-IVB	T2	M0	N1
TCGA-VS-A9UC	<50	G2	Stage IIB-IVB	T2	unknow	unknow
TCGA-Q1-A5R1	<50	G2	Stage IA-IIA	T1	unknow	N0
TCGA-C5-A1BL	<50	G2	Stage IA-IIA	unknow	unknow	unknow
TCGA-FU-A5XV	<50	G3	Stage IIB-IVB	T1	unknow	N1
TCGA-VS-A9UQ	<50	G2	Stage IA-IIA	T1	unknow	N0
TCGA-EX-A3L1	<50	G3	Stage IA-IIA	T2	M0	N0
TCGA-EK-A2RL	<50	G2	Stage IA-IIA	T1	unknow	N1
TCGA-Q1-A73S	<50	G2	Stage IA-IIA	T1	unknow	N1
TCGA-FU-A770	<50	G2	Stage IIB-IVB	T2	unknow	N1
TCGA-MA-AA41	<50	G2	Stage IIB-IVB	T2	M1	N1
TCGA-EK-A3GK	<50	G3	Stage IA-IIA	T1	unknow	N0
TCGA-EK-A2RC	<50	G3	Stage IA-IIA	unknow	unknow	unknow
TCGA-ZJ-AAXN	<50	unknow	Stage IA-IIA	T1	M0	N1
TCGA-C5-A1BJ	<50	G2	Stage IIB-IVB	unknow	unknow	unknow
TCGA-RA-A741	<50	unknow	Stage IIB-IVB	unknow	unknow	unknow
TCGA-HM-A6W2	<50	G3	Stage IIB-IVB	T2	M1	N0
TCGA-DS-A7WH	<50	G2	Stage IA-IIA	T1	unknow	N0
TCGA-C5-A1MP	<50	G3	Stage IA-IIA	T1	unknow	N1
TCGA-C5-A1MQ	<50	G2	Stage IA-IIA	T2	M0	N0
TCGA-JW-A5VG	<50	G3	Stage IA-IIA	T2	unknow	unknow
TCGA-C5-A7CM	<50	G2	Stage IA-IIA	unknow	unknow	unknow
TCGA-FU-A3YQ	<50	G1	Stage IA-IIA	T1	unknow	N0
TCGA-C5-A902	<50	G3	Stage IA-IIA	unknow	unknow	unknow
TCGA-EA-A3HS	<50	G1	Stage IA-IIA	T1	M0	N0
TCGA-C5-A7X8	<50	G2	Stage IA-IIA	T2	M0	N1
TCGA-LP-A4AU	<50	G3	Stage IIB-IVB	T2	M0	N1
TCGA-ZJ-AAXD	<50	G2	Stage IIB-IVB	T3	M0	N0
TCGA-EK-A2PL	<50	unknow	Stage IIB-IVB	unknow	unknow	unknow
TCGA-C5-A2LV	<50	G3	Stage IA-IIA	T1	unknow	N1
TCGA-Q1-A6DV	<50	G2	Stage IA-IIA	T1	M0	N0
TCGA-VS-A8EG	<50	unknow	Stage IA-IIA	T1	M0	unknow
TCGA-C5-A8YT	<50	G3	Stage IA-IIA	unknow	unknow	unknow
TCGA-C5-A1BK	<50	G2	Stage IA-IIA	T1	unknow	N0
TCGA-C5-A2M1	<50	G2	Stage IA-IIA	T1	unknow	N0
TCGA-JX-A5QV	<50	G3	Stage IA-IIA	T1	M0	N0
TCGA-C5-A2LS	<50	G1	Stage IA-IIA	T1	M0	N0
TCGA-C5-A905	<50	G2	Stage IA-IIA	T1	unknow	N0
TCGA-IR-A3L7	<50	G3	Stage IA-IIA	T1	M0	N0
TCGA-C5-A1M7	<50	G2	Stage IA-IIA	T1	unknow	N0
TCGA-Q1-A73O	<50	unknow	Stage IA-IIA	unknow	unknow	unknow
TCGA-JW-A5VL	<50	G1	Stage IA-IIA	T1	unknow	unknow
TCGA-VS-A8EI	<50	unknow	Stage IIB-IVB	T3	M0	unknow
TCGA-FU-A40J	<50	G3	Stage IIB-IVB	T2	unknow	N1
TCGA-C5-A2LT	<50	G3	Stage IA-IIA	T1	M0	N0
TCGA-EA-A556	<50	G3	Stage IA-IIA	T1	M0	N0
TCGA-EA-A97N	<50	G2	Stage IA-IIA	T1	M0	N0
TCGA-VS-A94Z	<50	G2	Stage IIB-IVB	T2	unknow	unknow
TCGA-HG-A2PA	<50	G2	Stage IA-IIA	T1	M0	N0
TCGA-EX-A1H6	<50	G1	Stage IA-IIA	T1	unknow	N0
TCGA-VS-A8EL	<50	G3	Stage IIB-IVB	T2	M0	unknow
TCGA-EA-A5O9	<50	G2	Stage IA-IIA	T1	M0	N0
TCGA-VS-A94W	<50	G2	Stage IIB-IVB	T2	unknow	N1
TCGA-VS-A9UM	<50	G2	Stage IIB-IVB	T3	unknow	unknow
TCGA-C5-A8XH	<50	unknow	Stage IA-IIA	T1	unknow	N0
TCGA-JX-A3Q8	<50	G3	Stage IA-IIA	T1	unknow	N0
TCGA-VS-A94X	<50	G2	Stage IIB-IVB	T2	unknow	unknow
TCGA-HM-A3JJ	<50	G3	Stage IA-IIA	T1	unknow	N1
TCGA-LP-A5U3	<50	G3	Stage IA-IIA	T1	M0	N0
TCGA-EA-A5ZD	<50	G2	Stage IA-IIA	T1	M0	N0
TCGA-EA-A3Y4	<50	G3	Stage IA-IIA	T1	M0	N0
TCGA-EK-A2RM	<50	G3	Stage IA-IIA	unknow	unknow	unknow
TCGA-IR-A3LC	<50	G3	Stage IA-IIA	T1	M0	N0
TCGA-C5-A1ME	<50	G1	Stage IA-IIA	T1	M0	N0
TCGA-EX-A69L	<50	G3	Stage IA-IIA	T1	M0	N0
TCGA-DS-A7WF	<50	G3	Stage IA-IIA	T1	unknow	N0
TCGA-C5-A8ZZ	<50	G2	Stage IIB-IVB	unknow	unknow	unknow
TCGA-XS-A8TJ	<50	G2	Stage IA-IIA	T1	M0	N1
TCGA-VS-A8EB	<50	unknow	Stage IIB-IVB	T3	M1	unknow
TCGA-R2-A69V	<50	G3	Stage IA-IIA	T1	M0	N0
TCGA-VS-A950	<50	G3	Stage IIB-IVB	T3	unknow	unknow
TCGA-VS-A9UU	<50	G1	Stage IIB-IVB	T2	unknow	unknow
TCGA-C5-A7CJ	<50	G2	Stage IA-IIA	T2	unknow	N1
TCGA-VS-A8QF	<50	G2	Stage IIB-IVB	unknow	unknow	unknow
TCGA-EX-A449	<50	G1	Stage IIB-IVB	T1	M1	unknow
TCGA-JW-A852	<50	G2	Stage IIB-IVB	T2	unknow	N1
TCGA-MY-A5BE	<50	G3	Stage IA-IIA	T1	unknow	N0
TCGA-ZJ-AAXB	<50	G3	Stage IA-IIA	T1	M0	N0
TCGA-C5-A1MN	<50	G2	Stage IIB-IVB	unknow	unknow	unknow
TCGA-C5-A7UI	<50	G3	Stage IA-IIA	T1	unknow	N0
TCGA-PN-A8MA	<50	G3	Stage IIB-IVB	T2	M0	N0
TCGA-EA-A43B	<50	G2	Stage IA-IIA	T1	M0	N0
TCGA-VS-A9UO	<50	G2	Stage IIB-IVB	T2	unknow	N0
TCGA-DS-A7WI	<50	G2	Stage IA-IIA	T2	unknow	N1
TCGA-EK-A2PK	<50	G3	Stage IA-IIA	unknow	unknow	unknow
TCGA-MA-AA3Z	<50	unknow	Stage IA-IIA	T1	M0	N0
TCGA-ZJ-AAXJ	<50	unknow	Stage IIB-IVB	T2	unknow	N0
TCGA-FU-A3WB	<50	G2	Stage IA-IIA	T2	unknow	N0
TCGA-JW-A5VK	<50	G3	Stage IA-IIA	T1	unknow	unknow
TCGA-C5-A7CH	<50	G2	Stage IIB-IVB	unknow	unknow	unknow
TCGA-C5-A1M8	<50	G2	Stage IA-IIA	T1	unknow	N0
TCGA-VS-A9UP	<50	G3	Stage IA-IIA	T2	unknow	unknow
TCGA-UC-A7PG	<50	G1	Stage IIB-IVB	T3	unknow	N1
TCGA-C5-A901	<50	G2	unknow	unknow	unknow	N1
TCGA-JW-A69B	<50	unknow	Stage IA-IIA	T1	unknow	unknow
TCGA-EX-A8YF	<50	G3	Stage IA-IIA	T2	M0	N0
TCGA-UC-A7PI	<50	G1	Stage IA-IIA	T1	unknow	N0
TCGA-UC-A7PF	<50	G2	Stage IA-IIA	T1	M0	N1
TCGA-C5-A3HE	<50	G3	Stage IA-IIA	T1	M0	N0
TCGA-VS-A8QA	<50	unknow	Stage IA-IIA	T1	unknow	N0
TCGA-EK-A2PI	<50	G2	Stage IIB-IVB	unknow	unknow	unknow
TCGA-EA-A50E	<50	G2	Stage IIB-IVB	T4	M0	N1
TCGA-EA-A3QE	<50	G2	Stage IA-IIA	T1	M0	N0
TCGA-EK-A2R7	<50	G3	Stage IA-IIA	T1	M0	N1
TCGA-EK-A2RN	<50	G2	Stage IA-IIA	T2	unknow	N1
TCGA-C5-A7UE	<50	G2	Stage IA-IIA	unknow	unknow	unknow
TCGA-DS-A0VK	<50	G3	Stage IA-IIA	T1	M0	N1
TCGA-JW-A5VI	<50	G3	Stage IIB-IVB	T2	unknow	unknow
TCGA-DS-A1OB	<50	G2	Stage IA-IIA	T1	M0	N1
TCGA-FU-A3NI	<50	G2	Stage IA-IIA	T1	unknow	N1
TCGA-Q1-A73P	<50	G1	Stage IA-IIA	T1	unknow	N0
TCGA-LP-A4AX	<50	G3	Stage IA-IIA	T1	M0	N0
TCGA-JW-AAVH	<50	G2	Stage IA-IIA	T1	M0	N0
TCGA-DG-A2KM	<50	G2	Stage IA-IIA	T1	M0	N1
TCGA-MU-A8JM	<50	G2	Stage IA-IIA	T1	unknow	N0
TCGA-C5-A1M9	<50	G3	Stage IA-IIA	T3	M0	N1
TCGA-DS-A3LQ	<50	G3	Stage IIB-IVB	T3	M0	N1
TCGA-C5-A1BF	<50	G1	Stage IA-IIA	unknow	unknow	N0
TCGA-EA-A1QS	<50	G2	Stage IA-IIA	T1	M0	N0
TCGA-VS-A9V1	<50	G2	Stage IIB-IVB	T3	unknow	unknow
TCGA-VS-A958	<50	G2	Stage IIB-IVB	T2	unknow	unknow
TCGA-FU-A3HY	<50	G2	Stage IA-IIA	T1	unknow	N1
TCGA-DS-A1OC	<50	G2	Stage IA-IIA	T1	M0	N1
TCGA-DS-A0VN	<50	G2	Stage IA-IIA	T1	M0	N0
TCGA-C5-A907	<50	G2	Stage IA-IIA	unknow	unknow	unknow
TCGA-VS-A8QM	<50	unknow	Stage IIB-IVB	unknow	M1	unknow
TCGA-EK-A2RD	<50	G2	Stage IA-IIA	T1	unknow	N0
TCGA-EA-A1QT	<50	G2	Stage IA-IIA	T1	M0	N0
TCGA-EK-A3GN	<50	G3	Stage IIB-IVB	unknow	unknow	unknow
TCGA-VS-A94Y	<50	unknow	Stage IIB-IVB	T2	unknow	unknow
TCGA-MA-AA43	<50	G3	Stage IIB-IVB	T3	unknow	unknow
TCGA-EK-A2RB	<50	G3	Stage IIB-IVB	unknow	unknow	unknow
TCGA-MA-AA3Y	<50	G3	Stage IA-IIA	T1	M0	N0
TCGA-C5-A7UC	<50	G3	Stage IA-IIA	T1	M0	N0
TCGA-BI-A0VS	<50	G3	Stage IA-IIA	T1	M0	N0
TCGA-EK-A2R8	<50	G3	Stage IA-IIA	T1	unknow	N1
TCGA-ZJ-AB0H	<50	unknow	Stage IIB-IVB	T3	M0	N1
TCGA-EK-A2IR	<50	G3	Stage IA-IIA	T1	unknow	N0
TCGA-IR-A3LI	<50	G2	Stage IIB-IVB	T2	M1	N1
TCGA-C5-A7CL	<50	G2	Stage IIB-IVB	unknow	unknow	unknow
TCGA-C5-A1MF	<50	G2	Stage IA-IIA	T1	unknow	N0
TCGA-C5-A1ML	<50	G3	Stage IA-IIA	unknow	unknow	unknow
TCGA-HG-A9SC	<50	G3	Stage IIB-IVB	T2	unknow	N0
TCGA-EA-A4BA	<50	G2	Stage IA-IIA	T1	M0	N0
TCGA-BI-A20A	<50	G3	Stage IA-IIA	T1	M0	N0
TCGA-EA-A6QX	<50	G3	Stage IIB-IVB	T1	M0	N1
TCGA-DS-A1OD	<50	G3	Stage IA-IIA	T1	M0	N0
TCGA-FU-A57G	<50	G2	Stage IA-IIA	T1	unknow	N0
TCGA-IR-A3LH	<50	G4	Stage IA-IIA	T2	M0	N0
TCGA-DG-A2KJ	>=50	G3	Stage IIB-IVB	T1	M0	N1
TCGA-EA-A411	>=50	G2	Stage IA-IIA	T1	M0	N0
TCGA-VS-A9V5	>=50	G2	Stage IIB-IVB	T2	unknow	unknow
TCGA-C5-A1MI	>=50	G2	Stage IA-IIA	T1	M0	N1
TCGA-EA-A439	>=50	G3	Stage IA-IIA	T2	M0	N0
TCGA-MA-AA3X	>=50	G2	Stage IIB-IVB	T3	unknow	unknow
TCGA-2W-A8YY	>=50	G3	Stage IA-IIA	T2	M0	N0
TCGA-EA-A410	>=50	G2	Stage IA-IIA	T2	M0	N0
TCGA-EK-A2RJ	>=50	G3	Stage IA-IIA	T1	unknow	N0
TCGA-HM-A4S6	>=50	G3	Stage IIB-IVB	T1	unknow	N1
TCGA-DS-A0VM	>=50	G3	Stage IA-IIA	T1	M0	N1
TCGA-VS-AA62	>=50	G2	Stage IIB-IVB	T2	unknow	unknow
TCGA-EK-A3GJ	>=50	G3	Stage IA-IIA	T1	unknow	N0
TCGA-DG-A2KK	>=50	G3	Stage IIB-IVB	T1	M0	N1
TCGA-ZJ-AAXU	>=50	G2	Stage IIB-IVB	T2	M0	N0
TCGA-VS-A8QC	>=50	G2	Stage IIB-IVB	unknow	unknow	unknow
TCGA-C5-A3HD	>=50	G2	Stage IIB-IVB	unknow	unknow	unknow
TCGA-LP-A4AW	>=50	G1	Stage IA-IIA	T1	M0	N0
TCGA-VS-A9U6	>=50	unknow	Stage IIB-IVB	T4	M1	unknow
TCGA-DG-A2KL	>=50	G1	Stage IA-IIA	T2	M0	N0
TCGA-C5-A1M5	>=50	G2	Stage IA-IIA	T1	M0	N0
TCGA-IR-A3LB	>=50	G3	Stage IA-IIA	T1	M0	N0
TCGA-VS-A9UR	>=50	unknow	Stage IA-IIA	T2	unknow	unknow
TCGA-VS-A9UH	>=50	unknow	Stage IIB-IVB	T4	unknow	unknow
TCGA-JW-A5VH	>=50	G2	Stage IIB-IVB	T4	M1	unknow
TCGA-DR-A0ZL	>=50	G3	Stage IA-IIA	T1	M0	N0
TCGA-BI-A0VR	>=50	G3	Stage IIB-IVB	T2	M0	N1
TCGA-MA-AA3W	>=50	G3	Stage IA-IIA	T1	M0	N1
TCGA-EA-A78R	>=50	G2	Stage IA-IIA	T1	M0	unknow
TCGA-VS-A9UB	>=50	G3	Stage IIB-IVB	T2	unknow	N0
TCGA-ZJ-AAXT	>=50	G2	Stage IIB-IVB	T3	M0	N1
TCGA-EA-A5ZE	>=50	G3	Stage IA-IIA	T1	M0	N0
TCGA-C5-A2LX	>=50	G2	Stage IA-IIA	T2	unknow	N1
TCGA-C5-A1M6	>=50	G3	Stage IIB-IVB	unknow	unknow	unknow
TCGA-VS-A8EC	>=50	G2	Stage IIB-IVB	T3	M0	unknow
TCGA-C5-A7UH	>=50	G3	Stage IIB-IVB	unknow	unknow	unknow
TCGA-FU-A3EO	>=50	G2	Stage IIB-IVB	T2	unknow	N0
TCGA-VS-A9UJ	>=50	unknow	Stage IIB-IVB	T2	unknow	unknow
TCGA-FU-A3TQ	>=50	G2	Stage IIB-IVB	T2	unknow	N1
TCGA-C5-A7CG	>=50	G2	Stage IA-IIA	T1	unknow	N0
TCGA-EA-A5ZF	>=50	G2	Stage IA-IIA	T1	M0	unknow
TCGA-JW-A5VJ	>=50	G3	Stage IIB-IVB	T2	unknow	unknow
TCGA-VS-A8EH	>=50	G2	Stage IIB-IVB	T3	M0	unknow
TCGA-C5-A8YR	>=50	G3	Stage IA-IIA	T1	M0	N0
TCGA-C5-A2M2	>=50	G2	Stage IA-IIA	unknow	unknow	unknow
TCGA-Q1-A5R3	>=50	G2	unknow	unknow	unknow	unknow
TCGA-VS-A9U5	>=50	G3	Stage IIB-IVB	T2	unknow	unknow
TCGA-WL-A834	>=50	G3	unknow	T1	unknow	N1
TCGA-VS-A9V0	>=50	G3	Stage IA-IIA	T1	unknow	unknow
TCGA-C5-A7CK	>=50	G2	Stage IIB-IVB	unknow	unknow	unknow
TCGA-ZJ-AAX8	>=50	G2	Stage IIB-IVB	T3	M0	N1
TCGA-EX-A1H5	>=50	G3	Stage IIB-IVB	T2	unknow	N1
TCGA-EK-A2R9	>=50	G3	Stage IA-IIA	T1	unknow	N0
TCGA-EA-A3QD	>=50	G3	Stage IIB-IVB	T1	M0	N1
TCGA-EK-A2RO	>=50	G1	Stage IIB-IVB	unknow	unknow	unknow
TCGA-EA-A5FO	>=50	G2	Stage IA-IIA	T1	M0	N0
TCGA-VS-A8EJ	>=50	G3	Stage IIB-IVB	T2	M1	unknow
TCGA-FU-A23L	>=50	G3	Stage IA-IIA	T2	unknow	N0
TCGA-MU-A5YI	>=50	G2	Stage IA-IIA	T1	unknow	unknow
TCGA-VS-A9UA	>=50	G3	Stage IIB-IVB	T3	unknow	unknow
TCGA-IR-A3LL	>=50	G2	Stage IA-IIA	T1	M0	N0
TCGA-IR-A3LA	>=50	G3	Stage IA-IIA	T1	M0	N0
TCGA-C5-A1MJ	>=50	G2	Stage IA-IIA	T1	unknow	N0
TCGA-DR-A0ZM	>=50	G2	Stage IIB-IVB	T2	M0	N0
TCGA-VS-A9UZ	>=50	G2	Stage IA-IIA	T1	unknow	N0
TCGA-EX-A69M	>=50	G3	Stage IA-IIA	T1	M0	N0
TCGA-MY-A5BD	>=50	G1	Stage IIB-IVB	T2	M0	N0
TCGA-ZJ-AAXF	>=50	G3	Stage IIB-IVB	T2	M0	N0
TCGA-VS-A9V3	>=50	G3	Stage IIB-IVB	T4	unknow	unknow
TCGA-LP-A4AV	>=50	G2	Stage IA-IIA	T1	M0	N0
TCGA-VS-A953	>=50	unknow	Stage IIB-IVB	T4	unknow	unknow
TCGA-VS-A9V4	>=50	G2	Stage IIB-IVB	T4	unknow	unknow
TCGA-VS-A957	>=50	G3	Stage IA-IIA	T1	unknow	unknow
TCGA-ZJ-AAXA	>=50	G2	Stage IA-IIA	T1	unknow	N0
TCGA-IR-A3LF	>=50	G2	Stage IA-IIA	T1	M0	N0
TCGA-EK-A2GZ	>=50	G2	Stage IIB-IVB	unknow	unknow	unknow
TCGA-FU-A3HZ	>=50	G3	Stage IA-IIA	T2	M0	N0
TCGA-C5-A1BE	>=50	G2	Stage IA-IIA	T1	unknow	N1
TCGA-Q1-A5R2	>=50	G3	unknow	unknow	unknow	unknow
TCGA-HM-A3JK	>=50	G3	Stage IA-IIA	T2	unknow	N1
TCGA-ZX-AA5X	>=50	G2	Stage IIB-IVB	unknow	unknow	unknow
TCGA-EK-A3GM	>=50	G2	Stage IA-IIA	unknow	unknow	unknow
TCGA-C5-A1BQ	>=50	G2	Stage IIB-IVB	unknow	unknow	unknow
TCGA-VS-A8EK	>=50	G2	Stage IIB-IVB	T4	M0	unknow
TCGA-C5-A2LZ	>=50	G2	Stage IIB-IVB	unknow	unknow	unknow
TCGA-VS-A952	>=50	G2	Stage IA-IIA	T1	unknow	N0
TCGA-EK-A2RK	>=50	G3	Stage IA-IIA	T1	unknow	N0
TCGA-VS-A954	>=50	G2	Stage IIB-IVB	T3	unknow	unknow
TCGA-ZJ-AAXI	>=50	G2	Stage IIB-IVB	T2	M0	unknow
TCGA-C5-A7CO	>=50	G2	Stage IA-IIA	unknow	unknow	unknow
TCGA-MY-A5BF	>=50	G1	Stage IA-IIA	T2	unknow	N0
TCGA-EA-A3HT	>=50	G1	Stage IA-IIA	T1	M0	N0
TCGA-IR-A3LK	>=50	G3	Stage IA-IIA	T1	M0	N0
TCGA-C5-A8XI	>=50	G3	Stage IA-IIA	T1	unknow	N0
TCGA-C5-A7X3	>=50	G2	Stage IIB-IVB	unknow	unknow	unknow
TCGA-C5-A1MH	>=50	G3	Stage IIB-IVB	unknow	unknow	unknow
TCGA-VS-A9UT	>=50	G3	Stage IA-IIA	T1	unknow	N1
TCGA-C5-A7X5	>=50	G3	Stage IIB-IVB	unknow	unknow	unknow
TCGA-ZJ-A8QO	>=50	unknow	unknow	unknow	unknow	unknow
TCGA-VS-A9UD	>=50	G2	Stage IIB-IVB	T3	unknow	unknow
TCGA-EK-A2RA	>=50	G3	Stage IA-IIA	T2	unknow	N0
TCGA-VS-A9UV	>=50	unknow	Stage IIB-IVB	T4	unknow	unknow
TCGA-C5-A8XJ	>=50	unknow	Stage IA-IIA	unknow	unknow	unknow
TCGA-MA-AA42	>=50	G3	Stage IIB-IVB	T2	M0	N0
TCGA-DS-A1O9	>=50	G3	Stage IIB-IVB	T4	M0	N0
TCGA-VS-A959	>=50	G3	Stage IIB-IVB	T2	unknow	unknow
TCGA-C5-A3HL	>=50	G2	Stage IA-IIA	T1	unknow	N0
TCGA-VS-A8QH	>=50	G2	Stage IA-IIA	unknow	unknow	unknow
TCGA-VS-A9UI	>=50	unknow	Stage IIB-IVB	T2	unknow	unknow
TCGA-DS-A1OA	>=50	G3	Stage IA-IIA	T1	M0	N1
TCGA-FU-A3unknow	>=50	G3	Stage IA-IIA	T1	M0	N0
TCGA-C5-A1BM	>=50	G2	Stage IA-IIA	T2	unknow	N1
TCGA-VS-A9UL	>=50	G3	Stage IIB-IVB	T3	unknow	unknow
TCGA-C5-A8YQ	>=50	G2	Stage IA-IIA	unknow	unknow	unknow
TCGA-VS-A8Q9	>=50	G2	Stage IA-IIA	unknow	unknow	unknow
TCGA-C5-A1MK	>=50	G3	Stage IIB-IVB	unknow	unknow	unknow
TCGA-DS-A5RQ	>=50	G2	Stage IA-IIA	T1	unknow	N0
TCGA-EK-A2PM	>=50	G3	Stage IIB-IVB	unknow	unknow	unknow
TCGA-EK-A2PG	>=50	G3	unknow	unknow	unknow	unknow

## Sheet: S5
Tumour microenvironmental characteristics of each sample in the CESC cohort
Mixture	B cells naive	B cells memory	Plasma cells	T cells CD8	T cells CD4 naive	T cells CD4 memory resting	T cells CD4 memory activated	T cells follicular helper	T cells regulatory (Tregs)	T cells gamma delta	NK cells resting	NK cells activated	Monocytes	Macrophages M0	Macrophages M1	Macrophages M2	Dendritic cells resting	Dendritic cells activated	Mast cells resting	Mast cells activated	Eosinophils	Neutrophils	P-value	Correlation	RMSE
TCGA-FU-A3EO-11A-13R-A213-07	0.160503	0	0.042556	0.167676	0	0.175291	0	0.00347984	0	0.0196649	0	0.0748464	0.00671739	0	0.0200692	0.13144	0.0096746	0	0.188081	0	0	0	0.045	0.165294	1.02387
TCGA-MY-A5BF-11A-11R-A26T-07	0.130132	0	0.0487129	0.137408	0	0.44974	0.00610213	0	0	0.00234096	0	0.000940202	0.0379729	0.00658804	0.0147309	0.0485587	0	0.0443776	0	0.0478424	0.00817967	0.0163743	0.024	0.211596	1.01719
TCGA-HM-A3JJ-11A-12R-A21T-07	0.0416056	0	0.00931662	0.14575	0	0.204453	0	0	0.0034429	0	0	0.0553257	0.0433635	0	0.0206	0.172186	0.0311741	0	0.272783	0	0	0	0.004	0.285555	0.96773
TCGA-EK-A2RO-01A-11R-A18M-07	0.00496038	0	0.00147462	0.0433611	0	0.137378	0.0386084	0.063089	0	0.0328692	0	0.116039	0	0.204465	0.074097	0.0870937	0.0496509	0.132848	0.0140654	0	0	0	0.115	0.106993	1.05749
TCGA-VS-A8EB-01A-11R-A36F-07	0	0	0	0.122405	0	0.0283987	0	0.0821012	0.0571201	0.0554889	0	0.27146	0	0.0928709	0.106917	0.0433568	0.126984	0	0	0.0128971	0	0	0.002	0.353009	0.963762
TCGA-EA-A3Y4-01A-51R-A24H-07	0.00572199	0	0.00740428	0.351792	0	0.139929	0.172185	0.0666446	0.0471416	0	0.0487208	0	0	0.0495046	0.0512708	0.0410883	0.00577178	0.00171018	0.00185997	0.00925475	0	0	0.001	0.375539	0.941613
TCGA-C5-A2LS-01A-22R-A22U-07	0.0540112	0	0.0366404	0.135022	0	0.222332	0	0.0165709	0	0	0	0.0639676	0.0059563	0.0177058	0.0238264	0.0354591	0.162839	0.156873	0.0565291	0	0.00230983	0.00995702	0.091	0.119741	1.03718
TCGA-C5-A1M8-01A-21R-A13Y-07	0.0411716	0	0.0196222	0.19086	0	0.0481451	0.0341899	0.0132062	0.0129712	0	0	0.0264886	0	0.321823	0.06072	0.213895	0	0	0.0169063	0	0	0	0.09	0.120423	1.05474
TCGA-HM-A6W2-01A-21R-A33Z-07	0.120219	0	0.0924476	0.130396	0	0.0602726	0.0808799	0.0576517	0.0476198	0	0	0.028942	0.0287405	0.0541765	0.054833	0.177251	0.016298	0	0.0495342	0	0	0.000738331	0.003	0.320704	0.950161
TCGA-C5-A7CH-01A-11R-A33Z-07	0.0289678	0	0.00663685	0.048216	0	0.0828839	0.0462006	0.0439076	0	0	0	0.0205313	0	0.449703	0.0705457	0.0673023	0.0113578	0.077689	0	0.0392834	0	0.0067746	0.001	0.42383	0.911481
TCGA-C5-A3HE-01A-21R-A22U-07	0.0703057	0	0.0465112	0.251735	0	0.026073	0.0586603	0.0308322	0.0213844	0	0	0.16238	0	0.029632	0.0434819	0.0431108	0.00449567	0.00179369	0.152145	0	0	0.0574591	0.008	0.25795	0.991081
TCGA-EK-A2RL-01A-11R-A18M-07	0.0902332	0	0.0643542	0.255041	0	0.270234	0.0604655	0	0.00462529	0	0	0.0223275	0	0.0384113	0.0161374	0.0379991	0	0.0522479	0.0256069	0	0.00713427	0.0551833	0.305	0.0432836	1.08997
TCGA-EX-A1H6-01B-11R-A22U-07	0.293972	0	0.102941	0.143911	0	0.134499	0.0219434	0.0194065	0.0275321	0	0	0.0745084	0.00765647	0.0270219	0.0140583	0.0279409	0	0.037781	0.0668286	0	0	0	0	0.456094	0.891913
TCGA-EK-A2R8-01A-21R-A18M-07	0.057373	0	0.0133983	0.207288	0	0.0131926	0.132729	0.064121	0.020401	0	0.0155294	0.0338004	0	0.135063	0.208661	0.0133932	0	0	0.00312371	0.0194829	0	0.062444	0.002	0.343055	0.951896
TCGA-UC-A7PD-01A-11R-A352-07	0.00208827	0.00314352	0.0515534	0	0	0.239409	0	0	0.0603526	0	0.0958822	0	0	0.256803	0.074645	0.0561507	0.0216746	0.0357027	0	0.0950204	0.00757514	0	0.076	0.129923	1.03974
TCGA-MA-AA3Z-01A-11R-A38B-07	0.0539075	0	0.0128889	0.366285	0	0	0.133843	0.0651543	0.015913	0.0491894	0	0.00763078	0	0.0126972	0.127521	0.0320279	0.0817993	0.0122537	0.0288888	0	0	0	0	0.449775	0.893462
TCGA-VS-A9UD-01A-11R-A42T-07	0.027355	0	0.00400258	0.230442	0	0.0188115	0.182837	0.0505333	0.0291464	0	0.0191793	0.0180679	0	0.0841271	0.117263	0.106154	0.0255368	0.015488	0.0710563	0	0	0	0.056	0.155293	1.02449
TCGA-VS-A954-01A-11R-A38B-07	0	0.0113986	0.109507	0.194529	0	0	0.0328755	0.111089	0.0451557	0	0	0.0448827	0	0.102771	0.120549	0.133635	0.0269984	0.0179583	0.0486504	0	0	0	0.015	0.229309	0.994118
TCGA-ZJ-AB0H-01A-11R-A42T-07	0	0.0130235	0.0333018	0.164907	0	0.121891	0.0897616	0.0477516	0.0644577	0	0.00996647	0	0	0.104515	0.107765	0.0776071	0.0443058	0.0840728	0.0309513	0	0	0.00572354	0.106	0.111482	1.04473
TCGA-EK-A2PG-01A-11R-A18M-07	0.0133175	0	0.0239934	0.231089	0	0.0356001	0.0671584	0.178249	0.0310641	0	0	0.0795804	0.0191345	0.0401859	0.0457417	0.120883	0.0577389	0.0289912	0.0239564	0	0	0.00331607	0.128	0.101366	1.0568
TCGA-C5-A3HD-01B-11R-A213-07	0	0.0033756	0.0116123	0.0347667	0	0.208414	0.115969	0	0.0037257	0	0.0035894	0.0622817	0	0.310748	0.132943	0	0.00406157	0.0490777	0.0536574	0	0	0.00577696	0.091	0.119734	1.05462
TCGA-JX-A3Q8-01A-11R-A21T-07	0.0122016	0	0.00897664	0.211077	0	0.0634085	0.133814	0.0763973	0.0165733	0.0619183	0.0131933	0.0656037	0	0.0163646	0.0475023	0.0877633	0.0717917	0.0499048	0.0635092	0	0	0	0.005	0.27759	0.976439
TCGA-EA-A3HQ-01A-11R-A213-07	0.00686807	0	0.000955601	0.113533	0	0.159218	0.0501295	0.0439626	0.0297168	0	0	0.0272072	0.0267514	0.0369883	0.161508	0.105833	0.166372	0	0.0555852	0	0.00507438	0.010296	0.001	0.365124	0.932522
TCGA-EX-A8YF-01A-11R-A37O-07	0.13302	0	0.177246	0.344231	0	0.025851	0.0592696	0.0497344	0.0199187	0	0	0.0350444	0.0163449	0.00977244	0.0309056	0.0431078	0	0.0173436	0.0218821	0	0	0.0163292	0	0.446049	0.898458
TCGA-DS-A0VN-01A-21R-A10U-07	0	0	0.00575241	0.339654	0	0	0.163024	0.0381521	0.010409	0	0.024991	0.0331276	0	0.125866	0.109635	0.123373	0.0205693	0	0.00335195	0	0	0.00209596	0.001	0.41953	0.90882
TCGA-EK-A2H0-01A-11R-A180-07	0	0	0.00404194	0.0252112	0	0.0347227	0.129816	0.0429309	0.0117404	0.0146085	0.0508951	0.0578543	0	0.183519	0.0585437	0.200796	0.0522828	0.0833151	0.0466329	0	0	0.00308927	0.024	0.213386	0.999822
TCGA-FU-A3HZ-01A-11R-A213-07	0	0	0.00140664	0.321815	0	0	0.155834	0.106815	0	0	0.0968698	0.00968636	0.0012785	0.166946	0.0543383	0.0690924	0.00762527	0.00385824	0.00225332	0	0.00218111	0	0.042	0.167652	1.03877
TCGA-C5-A1MH-01A-11R-A14Y-07	0.0306125	0	0.0102424	0.171858	0	0.134161	0.0823681	0.0485353	0.029617	0	0	0	0	0.209942	0.155667	0.120589	0	0	0.00640816	0	0	0	0.007	0.267892	0.984181
TCGA-IR-A3L7-01A-21R-A213-07	0.00923391	0	0.0133038	0.103045	0	0.276813	0	0.00282979	0.00127557	0.00800747	0	0.0564121	0.0293538	0.0207385	0.0107282	0.142111	0.082813	0.177523	0.0658125	0	0	0	0.62	0.000693734	1.0852
TCGA-MA-AA3W-01A-11R-A38B-07	0.0601691	0	0.00439991	0.323921	0	0.0330106	0.0338799	0.0612465	0.0580011	0	0	0.0701348	0	0.0468448	0.116111	0.0440739	0.0878439	0.00631181	0.054051	0	0	0	0.001	0.37468	0.932597
TCGA-C5-A0TN-01A-21R-A14Y-07	0.000988505	0	0.00389062	0.0857104	0	0.114747	0.0316487	0.0205524	0	0	0	0.090178	0	0.321242	0.100071	0.114214	0	0.0899049	0	0.0268516	0	0	0.003	0.296448	0.976992
TCGA-IR-A3LB-01A-11R-A24H-07	0.122333	0	0.027658	0.169863	0	0.15689	0.00473743	0.0236539	0.0067661	0	0	0.0197971	0	0.195648	0.0385793	0.139794	0	0.0696886	0.0245925	0	0	0	0.017	0.225804	0.995054
TCGA-VS-A952-01A-11R-A38B-07	0.0263119	0	0.0939155	0.078031	0	0.39157	0	0.00179797	0.122558	0	0	0.0198124	0.0100223	0.131171	0.0097273	0.0335773	0.0226683	0.0396639	0.0191733	0	0	0	0.038	0.172553	1.03323
TCGA-C5-A1MQ-01A-11R-A14Y-07	0.136331	0	0.108502	0.127073	0	0.086161	0.0422235	0.0283277	0.0499714	0	0.0157145	0.0191642	0	0.144078	0.0672644	0.132815	0.00977899	0	0.0260693	0	0	0.00652594	0.002	0.342159	0.943212
TCGA-C5-A3HF-01A-11R-A213-07	0.0774765	0	0.141172	0.1825	0	0.1565	0	0.0370808	0.105572	0	0	0	0	0.101179	0.099646	0.0398736	0.0259463	0.00303841	0.0300151	0	0	0	0.002	0.331294	0.954174
TCGA-EX-A69M-01A-11R-A32P-07	0.0262893	0	0.0354871	0.273288	0	0.0530744	0.146469	0.0941895	0.00569375	0.0346743	0	0.0130711	0	0.0591512	0.100893	0.0607862	0.0324073	0.0152207	0.03869	0	0	0.0106149	0.036	0.177036	1.02223
TCGA-C5-A1MP-01A-11R-A14Y-07	0.103149	0	0.0697585	0.106458	0	0.186222	0.00589755	0.0107589	0.032985	0.00444128	0	0.0662424	0.00276849	0.0807863	0.076017	0.0871034	0.0801554	0	0.0822308	0	0	0.005026	0.009	0.256155	0.977735
TCGA-C5-A7CG-01A-11R-A32P-07	0.0897872	0	0.026063	0.377115	0	0	0.0918715	0.0673821	0.041357	0	0	0	0	0.0588923	0.132431	0.0330345	0.0373671	0	0.0446987	0	0	0	0.002	0.341457	0.949844
TCGA-C5-A1BN-01B-11R-A14Y-07	0	0.0131421	0.00546688	0.0123296	0	0.221495	0	0	0.0406575	0.0118001	0	0.0396089	0	0.406133	0.0433801	0.0632836	0	0.11796	0	0.00857143	0.00959177	0.00658029	0.001	0.401122	0.922435
TCGA-FU-A5XV-01A-11R-A28H-07	0.147398	0	0.0863938	0.054506	0	0.12277	0.141719	0.0305652	0	0.0160459	0	0.0127301	0.0175463	0.103291	0.0318183	0.0299181	0.057518	0.0303998	0.103362	0	0.0112908	0.0027271	0.001	0.358466	0.933381
TCGA-EA-A3QE-01A-21R-A21T-07	0.00219976	0.011944	0.0359865	0.265168	0	0.000166051	0.121399	0.0745622	0.0204047	0.0415455	0	0.0512979	0	0.0447787	0.169854	0.0448402	0.0178748	0.0289563	0.0690225	0	0	0	0.002	0.346195	0.949134
TCGA-C5-A2M2-01A-21R-A18M-07	0.0587713	0	0.0228929	0.0222943	0	0.536914	0	0.0195355	0.0218982	0	0.0584261	0	0.0100971	0	0.00875106	0.0554754	0	0.0283007	0	0.134052	0	0.0225918	0.306	0.0426582	1.10026
TCGA-VS-A8Q8-01A-11R-A37O-07	0.0163193	0	0.00236404	0.29866	0	0.0381476	0.112853	0.061587	0.0172853	0	0	0.0381687	0.0166966	0.0435319	0.156948	0.0865413	0.00885789	0.0213814	0.0806578	0	0	0	0.009	0.252673	0.993087
TCGA-BI-A0VR-01A-11R-A10U-07	0.0570606	0	0.13528	0.188491	0	0.111832	0.0778205	0.032096	0.0439858	0	0.0365088	0	0.00264533	0.0859686	0.100177	0.0500638	0.0195467	0.0427976	0.0157261	0	0	0	0.003	0.320188	0.956105
TCGA-EK-A2PL-01A-11R-A18M-07	0.00957264	0	0.00276973	0.327409	0	0.0629459	0.114115	0.0949292	0.00848499	0	0	0.0815514	0.0173022	0.0504888	0.078049	0.0536942	0.00341512	0.0397461	0.0553215	0	0.000205318	0	0.053	0.158821	1.04517
TCGA-DR-A0ZL-01A-11R-A10U-07	0.21346	0	0	0.108982	0	0.144609	0.0533921	0.0124433	0.0406418	0	0.0160567	0	0.0121538	0.0724422	0.0159051	0.0459662	0	0.107087	0	0.116625	0.0108063	0.0294297	0.005	0.28078	0.970045
TCGA-LP-A5U3-01A-11R-A28H-07	0	0	0.0176182	0.158648	0	0.0243505	0.0651111	0.0598817	0.0275277	0.0198599	0	0.0859908	0.0120847	0.0610238	0.1558	0.0629677	0.173241	0.00823113	0.0665891	0	0	0.00107521	0.064	0.140539	1.03524
TCGA-MY-A5BF-01A-11R-A26T-07	0.00160744	0	0.00395501	0.330047	0	0.0924587	0.149568	0.0350809	0.0036552	0	0	0.00989644	0.00174571	0.0797072	0.100143	0.0666808	0.040961	0.0242174	0.0602772	0	0	0	0.007	0.266493	0.983186
TCGA-Q1-A73S-01A-11R-A33Z-07	0.0854708	0	0.00718854	0.0975272	0	0.0102012	0.0299371	0.0788255	0	0	0	0.0274782	0.0316272	0.256414	0	0.225663	0	0.133669	0.0116531	0	0	0.00434542	0.146	0.0935902	1.05624
TCGA-JW-A5VH-01A-11R-A28H-07	0.00729909	0	0.00465693	0.123592	0	0.0950647	0.00663343	0.00874792	0.00353551	0	0.0288339	0.000875	0	0.535662	0.0497022	0.062715	0	0	0	0.0603809	0	0.0123017	0.086	0.122762	1.09218
TCGA-VS-A9UP-01A-11R-A42T-07	0.142416	0	0.0509717	0.226963	0	0.161912	0	0.00788346	0.0185729	0	0	0.0808517	0.00420917	0.179675	0.00534653	0.0276703	0	0.0101764	0.083352	0	0	0	0.02	0.221269	1.00465
TCGA-C5-A1BK-01B-11R-A13Y-07	0.111983	0	0.0532423	0.240248	0	0.0290647	0.0682556	0.0700726	0.0758046	0	0	0.0197738	0	0.0651196	0.137575	0.0434062	0.0174772	0.0109418	0.0499329	0	0	0.00710325	0	0.456065	0.889187
TCGA-VS-A8EC-01A-11R-A36F-07	0	0.0147492	0.00350053	0.130259	0	0.0168326	0.0857156	0.0345995	0.057782	0	0.0772062	0	0	0.387256	0	0.122873	0.00502203	0.0591935	0	0	0.00181421	0.00319734	0.4	0.0270414	1.10299
TCGA-IR-A3LH-01A-21R-A213-07	0.0513058	0	0.00812181	0.204275	0	0.0680333	0.139796	0.0223522	0.00556813	0	0.0306826	0	0	0.165661	0.112844	0.135414	0.0172919	0	0.0300034	0	0	0.00865149	0.065	0.139841	1.02982
TCGA-VS-A8QA-01A-11R-A37O-07	0.0728313	0	0.0199629	0.26189	0	0.10165	0.0608182	0.115728	0.0249967	0	0	0.0585871	0.00148088	0.0533659	0.109936	0.041747	0.0248288	0	0.0521768	0	0	0	0.006	0.274117	0.983992
TCGA-C5-A8XJ-01A-11R-A37O-07	0.102064	0	0.125261	0.17175	0	0.14969	0.0158362	0.102769	0.0242504	0	0	0.0437592	0.00144246	0.0539227	0.0661727	0.0472822	0.0706711	0	0.0250049	0	0	0.000123678	0.002	0.337243	0.949334
TCGA-EA-A5FO-01A-21R-A28H-07	0	0	0.00418354	0.339178	0	0.0789147	0.122951	0.0780727	0.0071488	0	0	0.0108922	0.0102262	0.0514645	0.0638033	0.0403593	0.0546912	0.0681971	0.0699177	0	0	0	0.25	0.054488	1.08017
TCGA-FU-A3HY-01A-11R-A21T-07	0	0	0.000760119	0	0	0.126503	0.0760174	0.00898661	0	0.0304389	0	0.0527372	0	0.497817	0	0.00298682	0.019289	0.0922822	0.0539793	0	0	0.0382027	0.002	0.33011	0.966217
TCGA-FU-A3TQ-01A-11R-A22U-07	0.0416861	0	0.0228343	0.0517268	0	0.241443	0.0534086	0.0480248	0.0309721	0	0	0.0305344	0.00293884	0.119254	0.0699041	0.0974499	0.0933036	0.0398249	0	0.0373133	0	0.019381	0.056	0.155127	1.01956
TCGA-FU-A57G-01A-11R-A26T-07	0.05205	0	0.00423167	0	0	0.268537	0	0.0527182	0	0.011702	0	0.0220137	0	0.42154	0.0548461	0.084477	0	0.0111795	0	0.00432922	0	0.0123761	0.075	0.131436	1.06175
TCGA-C5-A3HL-01A-11R-A213-07	0.119556	0	0.10976	0.112619	0	0.14989	0.00119111	0.0386383	0	0	0.0214718	0.0334063	0	0.13116	0.098627	0.0547292	0.0243509	0.0307989	0.0738009	0	0	0	0.003	0.323159	0.952104
TCGA-DS-A0VM-01A-11R-A10U-07	0.0400734	0	0.0124016	0.0716272	0	0.0864055	0.166357	0.00577594	0	0	0	0.096956	0.0167246	0.0411503	0.0862298	0.105374	0.0722359	0.138216	0.0604735	0	0	0	0.005	0.280557	0.969613
TCGA-DS-A7WH-01A-22R-A352-07	0.153664	0	0.0233318	0.0661939	0	0.20834	0.0791548	0	0	0	0.0632669	0	0.00741705	0.161007	0	0.0445831	0	0.103244	0.0596789	0	0.0129069	0.0172122	0.099	0.115104	1.03278
TCGA-EK-A2RN-01A-12R-A213-07	0.0365151	0	0.0141721	0.0967902	0	0.0740647	0.0814995	0.0948719	0.0066547	0	0	0.0505046	0.171616	0	0.064147	0.0854103	0.0501837	0.0902923	0.0376152	0	0.0456631	0	0.212	0.0655847	1.04723
TCGA-ZJ-AAXB-01A-11R-A42T-07	0	0.0206924	0.00572341	0.0305696	0	0.206795	0	0.119395	0	0.0194193	0	0.00751412	0	0.224409	0.0104825	0.154411	0	0.165747	0.0189612	0	0.0158819	0	0.037	0.175419	1.02202
TCGA-C5-A2LX-01A-11R-A18M-07	0.0486489	0	0.00608846	0.272248	0	0.117635	0.0850238	0.0745918	0.0951968	0	0	0.014114	0.000935702	0.155173	0.0438173	0.0114334	0.0630861	0	0.0119422	0	6.56323e-05	0	0.074	0.13284	1.05116
TCGA-EA-A410-01A-11R-A32Y-07	0.0453933	0	0.00663114	0.354894	0	0	0.0646581	0.0267719	0.00853838	0	0.0115883	0.0165943	0.00413392	0.326477	0.0868287	0.0447285	0	0	0.00276195	0	0	0	0.003	0.322819	0.961794
TCGA-JX-A3PZ-01A-11R-A32Y-07	0	8.70879e-05	0.000913572	0.138203	0	0.0681729	0.0341003	0.0262444	0	0	0	0.0902901	0.00175119	0.223154	0.0949557	0.119796	0.0769664	0.0353901	0	0.0899746	0	0	0.001	0.386372	0.925534
TCGA-EX-A69L-01A-11R-A32P-07	0.00763133	0	0.0653027	0.266443	0	0.0341831	0.0876747	0.0835867	0.0326298	0	0.0042469	0	0	0.0646121	0.176929	0.0835251	0.0420741	0	0.0287218	0	0	0.0224397	0.015	0.229364	1.0018
TCGA-Q1-A6DV-01A-11R-A32P-07	0.0475066	0	0.0129579	0.195549	0	0.0790827	0	0.049318	0	0	0	0.127096	0	0.0923557	0.0141104	0.0218778	0.0424211	0.0990292	0.0881737	0	0.084124	0.0463981	0.227	0.0595112	1.06486
TCGA-VS-A953-01A-11R-A38B-07	0	0	0.00174983	0.277442	0	0.0147267	0.0901284	0.103657	0	0	0.010313	0.0382348	0.000535279	0.0524055	0.123437	0.0767353	0.0686244	0	0	0.140497	0	0.00151405	0.02	0.221794	1.0078
TCGA-C5-A1M5-01A-11R-A13Y-07	0.088295	0	0.0565706	0.146721	0	0.147904	0.0510917	0.0238148	0.0618361	0	0.0232049	0	0	0.0889102	0.161865	0.0484013	0.0336911	0.018399	0.0492962	0	0	0	0.003	0.300303	0.96527
TCGA-C5-A902-01A-11R-A37O-07	0.00836358	0	0.00283486	0.32488	0	0.115973	0	0.0690591	0.150004	0	0	0.163865	0	0.0300384	0.0242749	0.0195451	0.00396615	0.00432439	0.0809639	0	0	0.00190685	0	0.463638	0.897
TCGA-C5-A1M7-01A-11R-A13Y-07	0.0736018	0.0383314	0	0.0875127	0	0.158608	0.149267	0.00576881	0	0	0.0640621	0	0.00933232	0.0948089	0.106945	0.0360797	0.00445279	0.0601898	0.00475489	0.0584763	0	0.0478075	0.056	0.155664	1.02215
TCGA-VS-A9V1-01A-11R-A42T-07	0.0987947	0	0.142475	0.0305678	0	0.215854	0.0162423	0.00597525	0	0	0	0.122779	0	0.0184909	0	0.00922674	0	0.0440405	0.0531159	0	0	0.242438	0.003	0.294271	0.977369
TCGA-DG-A2KK-01A-11R-A180-07	0.046034	0	0.0101214	0.139626	0	0.345617	0	0.0616282	0.00643795	0	0	0.0249992	0	0.122962	0.106843	0.0745862	0.0332556	0.015663	0	0	0	0.0122258	0.024	0.21502	1.01264
TCGA-EA-A3HU-01A-11R-A213-07	0.114709	0	0.0635764	0.159627	0	0.128995	0.0714145	0.0627414	0	0.0347959	0.0406685	0.0565462	0	0.022037	0.112145	0.0537588	0.00376327	0.00396612	0.0712563	0	0	0	0.001	0.376074	0.930586
TCGA-C5-A1BE-01B-11R-A13Y-07	0.0369518	0	0.00645425	0.114388	0	0.128967	0.0469598	0.0901097	0.0388835	0	0.00862194	0.0258513	0.00314633	0.128225	0.140467	0.110455	0.0577405	0.0275553	0.0352236	0	0	0	0.008	0.262259	0.980559
TCGA-WL-A834-01A-11R-A352-07	0	0.0182457	0	0.141733	0	0.0740601	0.0238765	0.0295954	0.0167887	0	0	0	0.00856331	0.26579	0.0847589	0.0836433	0.196784	0	0.0427065	0	0.0134538	0	0.056	0.156158	1.02845
TCGA-FU-A3EO-01A-11R-A213-07	0.045289	0	0.0464528	0.101823	0	0.181474	0.0851119	0.00231133	0.0530837	0	0.00033231	0.0242329	0.0516725	0.0199214	0	0.153061	0.0825306	0.0866042	0.0646609	0	0	0.00143853	0.008	0.257192	0.97294
TCGA-Q1-A73O-01A-11R-A32P-07	0	0	0.00617611	0.25957	0	0.0217319	0.143024	0.0667268	0.00985856	0	0.103909	0	0	0.0568478	0.179861	0.0434205	0	0.0282074	0.0806657	0	0	0	0.147	0.093158	1.07787
TCGA-JW-AAVH-01A-11R-A38B-07	0.036823	0	0.0229608	0.246556	0	0.114251	0.192262	0.0324374	0.00126253	0	0.118183	0	0.002726	0.00112219	0.00135975	0.0421896	0.00715454	0.141892	0.0388197	0	0	0	0.026	0.199995	1.01885
TCGA-HM-A4S6-01A-11R-A26T-07	0.0300329	0	0.0159275	0.204424	0	0.0881466	0.0221758	0.0562814	0.0582949	0	0.0503548	0.0242777	0.0270928	0.156529	0.110402	0.0807783	0.0536185	0	0.0216631	0	0	0	0.01	0.250006	0.987298
TCGA-VS-A9UV-01A-11R-A42T-07	0.233053	0	0.183388	0.0600493	0	0.0973339	0.0226216	0.0305176	0.021202	0.0365297	0	0	0.0123423	0.0883188	0.0436039	0.0670607	0	0.038638	0.0592346	0	0	0.00610626	0	0.474463	0.880277
TCGA-EA-A5ZE-01A-11R-A28H-07	0.00304138	0.0202872	0.0325203	0.097095	0	0.129055	0	0.0618831	0.0372713	0.0192897	0	0.0595605	0.0177689	0	0.103174	0.160416	0.173134	0.0057202	0.0797834	0	0	0	0.086	0.122986	1.02979
TCGA-VS-A9V5-01A-11R-A42T-07	0.31353	0	0.120118	0	0	0.241018	0.0144292	0	0.00552912	0	0.0347375	0	0.0133171	0.0497495	0.0179164	0.04151	0	0.0282792	0.0968762	0	0	0.0229892	0.002	0.346062	0.952003
TCGA-C5-A1BJ-01A-11R-A13Y-07	0.0297036	0	0	0.135672	0	0.17842	0.101105	0.0608881	0.0506248	0.011902	0	0.0157399	0	0.0757224	0.0951519	0.0485475	0.0609685	0.0508807	0	0.0508063	0	0.0338683	0.01	0.246913	0.987675
TCGA-Q1-A73R-01A-11R-A33Z-07	0.016015	0	0.00750426	0	0	0.230964	0	0.00621028	0.0200653	0.132962	0	0.160529	0	0.123686	0.136062	0	0	0.0270958	0.138906	0	0	0	0.04	0.169592	1.04581
TCGA-IR-A3LI-01A-11R-A32Y-07	0.0112512	0	0.00474676	0.131879	0	0.0843198	0	0.0141	0.0797193	0	0.0547505	0	0.0649035	0.11815	0	0.0587631	0	0.297927	0	0.00561383	0.0695979	0.00427854	0.78	-0.0132574	1.10614
TCGA-C5-A1MN-01A-11R-A14Y-07	0.00738092	0	0.00173202	0.0891811	0	0.0613542	0.0588899	0.000823765	0	0	0.00599827	0.0256796	0	0.444596	0.0810014	0.0479586	0.0105221	0.068272	0	0.079567	0.00964783	0.00739559	0.002	0.353289	0.953307
TCGA-C5-A7XC-01A-11R-A38B-07	0.0111467	0	0.0819952	0.0390888	0	0.096185	0.0381584	0.01955	0.0384501	0.0557467	0	0.142207	0	0.102164	0.0365212	0.0583508	0.0829831	0.0670219	0.127862	0	0	0.00256916	0.045	0.165261	1.01795
TCGA-ZJ-AAXJ-01A-11R-A42T-07	0.0433929	0	0.0409181	0.126713	0	0.144978	0.0867297	0.044856	0.0068801	0.00904338	0.0397933	0.00565947	0	0.0786308	0.153434	0.0502983	0	0.120625	0.048048	0	0	0	0.064	0.141063	1.0422
TCGA-EA-A1QS-01A-61R-A22U-07	0.0528648	0	0.075503	0.063655	0	0.191558	0.014995	0.0259437	0.0201219	0	0	0.0231676	0.00228929	0.108775	0.0566901	0.148603	0.136152	0	0.0726395	0	0.0070427	0	0.009	0.254573	0.975079
TCGA-C5-A7UE-01A-11R-A33Z-07	0.0142715	0.0168944	0.0265973	0.078061	0	0.115959	0.136813	0.0173926	0.0193385	0	0	0.0514364	0.04478	0.0635632	0.0490597	0.102083	0.0728692	0.0414798	0.149401	0	0	0	0.092	0.119199	1.02211
TCGA-EK-A3GM-01A-11R-A213-07	0	0.0181498	0.012682	0.0350135	0	0.273988	0	0.0121785	0.113528	0	0	0.213721	0	0.124046	0.0477095	0.0692671	0	0.0581349	0	0.021582	0	0	0.055	0.157698	1.05521
TCGA-FU-A3WB-01A-11R-A22U-07	0.105567	0	0.0232028	0.219219	0	0.145983	0.0737375	0.0602466	0.0419945	0.000567746	0	0.0510479	0.00239744	0.0200629	0.0324112	0.0803099	0.024755	0.0560972	0.0623997	0	0	0	0.037	0.17415	1.02225
TCGA-JW-A5VJ-01A-11R-A28H-07	0.127418	0	0.0249003	0.0929881	0	0.117041	0.0116143	0.0840167	0.00107079	0.00728324	0	0.0315925	0	0.169937	0.147995	0.0825447	0.0205403	0.0266063	0.0544523	0	0	0	0.014	0.232016	0.994301
TCGA-LP-A4AW-01A-11R-A24H-07	0.00504735	0.0356729	0.0258561	0.0835308	0	0.127229	0	0.0563126	0.00938407	0	0	0.0122104	0	0.299331	0.0208006	0.158666	0.045057	0.03735	0	0.0809766	0	0.00257632	0.086	0.122505	1.0479
TCGA-VS-A9V4-01A-12R-A42T-07	0.0507263	0	0.0158028	0.0695473	0	0.114991	0.175513	0	0	0	0.0212648	0	0	0.198292	0.00599636	0.0345615	0.00559957	0	0	0.20922	0.0267974	0.0716877	0.128	0.100997	1.05543
TCGA-ZJ-AAXU-01A-11R-A42T-07	0.147531	0	0.20267	0.205454	0	0.057548	0.0999237	0.0629365	0.0577447	0	0	0.00985698	0.00780881	0.0253903	0.0554265	0.0139527	0.0130434	0.0154469	0.0217825	0	0	0.00348384	0.001	0.419341	0.913837
TCGA-VS-A957-01A-11R-A42T-07	0.0169081	0	0.0140067	0.12229	0	0.0604151	0	0.0946551	0.0578495	0	0.0069184	0.0685497	0.00243196	0.219955	0.0472285	0.0434557	0.0512443	0.190554	0.00353744	0	0	0	0.03	0.190899	1.01945
TCGA-EX-A449-01A-11R-A32Y-07	0.123883	0	0.118011	0.140266	0	0.135737	0	0.0147658	0.127109	0	0.00282096	0.0630633	0.00625216	0.0996179	0.0152078	0.0575079	0.0222648	0.0498059	0.0236875	0	0	0	0.032	0.187074	1.01997
TCGA-HG-A2PA-01A-11R-A213-07	0.055587	0	0.0511434	0.226617	0	0.0406132	0.197997	0.0138078	4.58246e-05	0	0.00467513	0.0359376	0.00336891	0.0696503	0.0381121	0.0320048	0.0374789	0.098214	0.0888434	0	0.00189243	0.00401072	0.029	0.19609	1.00169
TCGA-MA-AA3Y-01A-11R-A38B-07	0.0252903	0	0.00378391	0.226289	0	0.111443	0.135979	0.0363498	0	0	0.0864689	0	0.00523529	0.0610689	0.164978	0.11151	0.0174758	0.00157786	0.0102252	0	0	0.0023254	0.026	0.199723	1.01985
TCGA-VS-A9UI-01A-11R-A42T-07	0.0352763	0	0.0153506	0.171645	0	0.0968961	0.0241108	0.116433	0.0690373	0	0.0331263	0.0071242	0.00015118	0.0666702	0.20112	0.0608517	0.0436463	0.0191677	0.0337604	0	0	0.0056325	0.025	0.207704	1.02039
TCGA-JW-A5VL-01A-11R-A28H-07	0.00113011	0	0.00326404	0.178258	0	0.0675365	0.0510009	0.0770511	0.0522996	0	0	0.0914258	0	0.0859517	0.158956	0.125162	0.0356478	0	0.0723161	0	0	0	0.001	0.408174	0.914384
TCGA-VS-A8EI-01A-11R-A37O-07	0.0125677	0	0.0418455	0.243298	0	0.146019	0.0753974	0.0519459	0.0261258	0	0	0.016441	0	0.0903903	0.168633	0.044129	0.0240029	0.00222744	0.0569775	0	0	0	0.085	0.123872	1.05429
TCGA-EA-A97N-01A-11R-A38B-07	0.0103761	0.0220625	0	0.107084	0	0.219221	0	0.0234888	0	0	0	0.0238162	0.00948248	0.298895	0.126838	0.0886338	0.0115147	0.0121927	0.0463947	0	0	0	0	0.478382	0.877408
TCGA-EA-A78R-01A-11R-A32P-07	0.0442111	0	0.000979872	0.123836	0	0.00170333	0.0248685	0.10783	0	0	0	0.0211532	0.00749028	0.18723	0.205389	0.140445	0	0.12151	0.00122427	0	0	0.0121289	0	0.500132	0.86582
TCGA-C5-A7CK-01A-11R-A32P-07	0.165406	0	0.309993	0.0523029	0	0.0978447	0.00618032	0.0258569	0.00484664	0	0.00262754	0	0.00436464	0.131987	0.0575992	0.0462316	0.0540124	0.00720726	0	0.00982635	0.0168559	0.00685841	0	0.483024	0.88352
TCGA-FU-A3NI-01A-11R-A21T-07	0.105228	0	0.0194913	0.088245	0	0.16719	0.0147439	0.0194677	0.0306322	0.0168745	0	0.0379616	0.00802383	0.0482863	0.138424	0.0944098	0.118109	0	0.0929129	0	0	0	0.009	0.25655	0.977895
TCGA-EA-A556-01A-11R-A26T-07	0.000669969	0	0.000760348	0.0473517	0	0.261499	0	0.0410133	0	0	0	0.0849493	0	0.223817	0.100478	0.038014	0	0.110773	0.0832371	0	0	0.00743604	0.031	0.189288	1.02025
TCGA-C5-A8YQ-01A-11R-A37O-07	0	0.0195808	0.00108674	0.0863812	0	0.303274	0	0.0471946	0.0275675	0	0	0.0562601	0.0538508	0.147752	0.0388074	0.119791	0.0380028	0	0.0254098	0	0.0328383	0.00220266	0.3	0.0442291	1.07382
TCGA-IR-A3LF-01A-21R-A22U-07	0.108563	0	0.0126672	0.152513	0	0.175375	0	0.0642057	0.0699944	0	0	0.0535393	0	0.142118	0.102695	0.0663898	0	0	0.0500925	0	0	0.00184611	0.008	0.259987	0.984967
TCGA-C5-A7X8-01A-11R-A36F-07	0.0670946	0	0.347768	0.219801	0	0.0855324	0.00314462	0.00849411	0.0699905	0	0	0.0450832	0.0161424	0.014171	0.0119035	0.0463415	0.0363528	0	0.0281798	0	0	0	0	0.49581	0.877845
TCGA-VS-A9U6-01A-11R-A42T-07	0.00179618	0.00533863	0.00446815	0.167297	0	0.146116	0.0142018	0.0609867	0.0678469	0	0	0.100357	0.0158545	0.0864796	0.0324938	0.0781394	0.0665573	0.0577196	0.0868164	0	0.00465214	0.00287831	0.219	0.0619547	1.06756
TCGA-VS-A94Z-01A-11R-A38B-07	0.0199769	0	0.00525473	0.407268	0	0	0.196274	0.0555891	0.0170505	0.044314	0	0.0549112	0	0	0.0545452	0.0801075	0.0236289	0.00382543	0.0294218	0	0	0.0078331	0.031	0.19	1.03829
TCGA-VS-A94Y-01A-11R-A38B-07	0.0101263	0	0.0003858	0.0521435	0	0.160719	0	0	0	0	0	0.0794502	0	0.347229	0.0326379	0.065815	0	0.0216071	0	0.229886	0	0	0	0.588018	0.809119
TCGA-C5-A2LV-01A-11R-A18M-07	0.0094572	0	0.00514853	0.108128	0	0.124146	0.0491005	0.0172782	0.000355512	0	0	0.0379689	0	0.312107	0.0726569	0.132707	0.0634103	0	0.0652087	0	0.00134722	0.000980015	0.001	0.355842	0.939402
TCGA-C5-A8YR-01A-12R-A37O-07	0.0100768	0	0.00221171	0.188623	0	0.0324075	0.217327	0.0491627	0	0	0.0536957	0.0627661	0.0142479	0.116931	0.0606392	0.130495	0.00532986	0	0.0406172	0	0	0.0154702	0.002	0.338892	0.945706
TCGA-JW-A852-01A-11R-A352-07	0	0.0899134	0	0.0833863	0	0.126514	0	0.0599242	0.0395607	0	0	0.117219	0.0171832	0.0906403	0.0447532	0.0352289	0.127376	0.0771431	0.0892764	0	0	0.00188074	0.01	0.243302	0.983206
TCGA-VS-A9UJ-01A-11R-A42T-07	0	0.0215953	0	0.0394125	0	0.203932	0	0.0107567	0.0243563	0	0.02456	0	0	0.431266	0	0	0	0.0630571	0	0.179693	0.00137131	0	0.178	0.0780935	1.09798
TCGA-DS-A0VK-01A-21R-A10U-07	0.0343285	0	0	0.150596	0	0.081152	0.0600301	0.0462986	0.0092529	0	0	0.00326422	0	0.18681	0.175233	0.0953166	0.08039	0	0.0773279	0	0	0	0.025	0.206577	1.00734
TCGA-DG-A2KL-01A-11R-A180-07	0.0227432	0	0.00760394	0.073009	0	0.177845	0.0784468	0	0	0	0	0.0250801	0.0133434	0.198314	0.102123	0.0526297	0.200623	0.0402653	0.00108757	0.00688677	0	0	0.001	0.365031	0.932798
TCGA-DG-A2KJ-01A-11R-A32Y-07	0.0279969	0.0203395	0.0450932	0.265004	0	0	0.0227286	0.01874	0.0496508	0.0574611	0.00992637	0	0	0.193742	0.0538307	0.165518	0.0211192	0.00538968	0.0434596	0	0	0	0.045	0.165046	1.02147
TCGA-DS-A7WI-01A-12R-A352-07	0	0.00151751	0.00741706	0.0503364	0	0.159891	0.0494346	0.016602	0.0735971	0.0462184	0	0.198675	0.0154548	0.0668906	0.0486616	0.100751	0.0723553	0.0252597	0.0378088	0	0.0162834	0.0128454	0.1	0.11469	1.06119
TCGA-C5-A7CO-01A-11R-A352-07	0	0.00878206	0.0011362	0.263602	0	0.0406683	0.0452539	0.153752	0.0353214	0	0	0.0611546	0.0311134	0.038756	0.0633179	0.0550685	0.0694553	0.0490804	0.0739977	0	0.00954052	0	0.025	0.205637	1.01012
TCGA-ZJ-AAX8-01A-11R-A42T-07	0.015387	0	0.00148863	0.225102	0	0.231363	0.0174749	0.0456988	0.053764	0	0	0.0357139	0.00421363	0.0595531	0.0706275	0.0912254	0.0057739	0.0485493	0.0898002	0	0	0.00426431	0.105	0.112266	1.05703
TCGA-LP-A4AU-01A-32R-A32Y-07	0.015711	0	0.00964829	0.25086	0	0	0.146206	0.135988	0	0	0.0374977	0.0245811	0	0.0466314	0.059912	0.0482136	0	0.166511	0.0202593	0	0	0.0379809	0.077	0.129451	1.04724
TCGA-EK-A3GK-01A-11R-A213-07	0.0285736	0	0.0288748	0.136106	0	0.135847	0.106797	0.081989	0.0603939	0.0018655	0.0465317	0.0138717	0	0.0886248	0.120827	0.049097	0	0.0313159	0.0692848	0	0	0	0.121	0.103913	1.05235
TCGA-JX-A5QV-01A-22R-A28H-07	0.0186237	0	0.00519452	0.234181	0	0	0.0700093	0.0803678	0	0	0	0.0924106	0	0.130034	0.0744496	0.100665	0.0511267	0	0.142937	0	0	0	0.014	0.234748	0.990376
TCGA-C5-A907-01A-11R-A37O-07	0	0	0.00842933	0.125483	0	0.102255	0.0761632	0.0878747	0	0	0	0.168774	0	0.11413	0.133145	0.0983718	0	0.014199	0	0.00120241	0.00260275	0.0673704	0.074	0.131887	1.05947
TCGA-MY-A5BD-01A-11R-A26T-07	0.13177	0	0.0203441	0.18114	0	0.0920764	0.063744	0.172361	0.00135802	0	0.0125292	0.0307898	0	0.0341072	0.0343229	0.0236696	0.108847	0.0299188	0.063022	0	0	0	0.094	0.117715	1.04261
TCGA-UC-A7PI-01A-11R-A42S-07	0.0382439	0	0.011544	0.174758	0	0.229128	0	0.0817106	0.0251222	0	0	0.0534132	0	0.0739626	0.110633	0.0989191	0.0398887	0.0287927	0.0338843	0	0	0	0.261	0.0517325	1.08226
TCGA-VS-A9UH-01A-11R-A42T-07	0.0552839	0	0.0021549	0.229008	0	0.0116149	0.099258	0.0507316	0.0228129	0	0.036211	0.0137123	0	0.150962	0.108293	0.187047	0.00597035	0	0.0269407	0	0	0	0.06	0.148017	1.02906
TCGA-LP-A4AV-01A-11R-A32Y-07	0.0688207	0	0.0767415	0.222997	0	0.0247946	0.1309	0.0416164	0.0352809	0	0.0122977	0.0449625	0.0163267	0.103096	0.0589624	0.0723932	0.00911717	0	0.077741	0	0	0.00395286	0.005	0.280632	0.968474
TCGA-VS-A8QF-01A-21R-A37O-07	0	0.0183444	0.0410039	0.0837543	0	0.0700376	0	0.109277	0.0585631	0.0136469	0	0.0304458	0	0.120696	0.157438	0.184173	0.0176074	0.0598527	0.0273777	0	0	0.00778125	0.138	0.096931	1.0576
TCGA-UC-A7PG-01A-11R-A42S-07	0.0793925	0	0.0560158	0.165044	0	0.13233	0.00457557	0.0922302	0.0209604	0	0.00809129	0.0163879	0	0.12227	0.0837421	0.0461017	0.067212	0.0641598	0	0.0272029	0	0.0142838	0.06	0.149108	1.02801
TCGA-VS-A9UO-01A-11R-A42T-07	0.0408095	0	0.0405161	0.191131	0	0.149281	0.0634629	0.0714434	0.0617072	0.0499362	0	0.134016	0	0.0476253	0.0237214	0	0	0.0430393	0.0833111	0	0	0	0.238	0.0558132	1.10251
TCGA-LP-A5U2-01A-11R-A28H-07	0.0247209	0	0.00789456	0.393318	0	0	0.155132	0.0852438	0.0258349	0	0	0	0.00423622	0	0.141178	0.0365225	0.106997	0	0.0189229	0	0	0	0.009	0.252726	0.998373
TCGA-JX-A3Q0-01A-11R-A32Y-07	0.0446509	0	0.0212061	0.184087	0	0.209918	0.0550658	0.0789752	0.00961751	0	0.0187119	0	0.00424456	0.0986783	0.151221	0.0624825	0.00832087	0.031758	0.0148346	0	0	0.00622897	0.027	0.198285	1.01976
TCGA-EX-A3L1-01A-11R-A32Y-07	0	0.00781191	0.00867931	0.0319803	0	0.10292	0	0.0368108	0.00402326	0	0	0.0713632	0	0.294025	0.0079863	0.0204504	0	0.106958	0	0.176121	0.00566689	0.125204	0.029	0.195817	1.02915
TCGA-EA-A3HS-01A-11R-A213-07	0.0102121	0	0.0035163	0.0817603	0	0.127945	0.0796879	0.0758434	0.0488538	0	0.0580964	0.013299	0	0.213594	0.175381	0.0622173	0.00568463	0.000459431	0.0434497	0	0	0	0.034	0.182797	1.0251
TCGA-C5-A2LT-01A-11R-A18M-07	0.0142056	0	0.00172988	0.313035	0	0.0206977	0.149287	0.0442359	0	0	0	0.0714499	0	0.0873828	0.0363957	0.108314	0.00495465	0.0539834	0.0943279	0	0	0	0.059	0.151595	1.03175
TCGA-ZX-AA5X-01A-11R-A42T-07	0.0621756	0	0.0349507	0.0440537	0	0.193895	0.00575595	0.000106676	0.029922	0	0	0.0456271	0.0141878	0.086919	0.130082	0.115916	0.0569745	0.0307293	0.138487	0	0	0.0102183	0.012	0.237862	0.984518
TCGA-EA-A439-01A-11R-A24H-07	0.0900689	0	0.0164005	0.206518	0	0.0558157	0.0594594	0.102574	0.0077461	0	0.049424	0	0.0014045	0.0696957	0.167319	0.0553664	0.0575579	0.0218035	0.0388459	0	0	0	0.008	0.257201	0.986905
TCGA-C5-A7CL-01A-11R-A32P-07	0.0343367	0	0.0156128	0.0341141	0	0.102168	0.021604	0.0653468	0.0162034	0	0.0354614	0	0	0.269548	0.0229942	0.0622457	0	0.16356	0	0.14782	0	0.0089853	0.083	0.12523	1.04832
TCGA-C5-A1MF-01A-11R-A13Y-07	0	0.0945485	0.0570283	0.170997	0	0.0393772	0.132019	0.0813504	0.0627279	0	0.0155601	0.0398555	0	0.0938288	0.0557581	0.0830714	0	0.0495896	0.0230327	0	0	0.00125528	0.014	0.234258	0.990404
TCGA-VS-A8EL-01A-11R-A37O-07	0	0	0.0225683	0.218539	0	0.0463936	0.0880226	0.034437	0.0146637	0.0232582	0.0815351	0.0299733	0.00121205	0.129086	0.107767	0.101843	0.0752201	0	0.0240355	0	0	0.00144505	0.019	0.222167	1.00109
TCGA-EK-A2GZ-01A-11R-A180-07	0.0494372	0	0.00458501	0.130257	0	0.188324	0.058157	0.0728143	0	0.00101823	0	0.104299	0.00808315	0.168818	0.046315	0.053223	0.0248	0.0502663	0.0243747	0	0.00175513	0.0134715	0.035	0.178542	1.02036
TCGA-VS-A8QM-01A-11R-A37O-07	0.0588884	0	0	0.241058	0	0.223603	0.0219325	0.0471928	0.0800288	3.39673e-05	0	0.0456898	0	0.0721415	0.0738038	0.0418771	0.020455	0	0.0701922	0	0	0.00310271	0.025	0.208995	1.01884
TCGA-EX-A1H5-01A-31R-A13Y-07	0.0468073	0	0.0493893	0.140335	0	0.176573	0.0418466	0.151028	0.01362	0	0	0.0241089	0.00979603	0.051417	0.120759	0.0274707	0.0531179	0.0103088	0.0834225	0	0	0	0.065	0.139753	1.03698
TCGA-Q1-A5R2-01A-11R-A28H-07	0.0174731	0	0.0687895	0.315836	0	0	0.0461364	0.0329337	0.0372274	0	0	0.0292131	0.0187376	0.0668284	0.141634	0.0841602	0.00634559	0.0848762	0.0480189	0	0	0.0017896	0.003	0.294566	0.970951
TCGA-HM-A3JK-01A-11R-A32Y-07	0	0.00515826	0.0964022	0.114153	0	0.137225	0.0238606	0.00778139	0.0303093	0	0	0.00642972	0.00338799	0.248178	0.057216	0.104047	0.103735	0	0.0621166	0	0	0	0.019	0.222134	0.994433
TCGA-C5-A7CJ-01A-11R-A32P-07	0.055647	0	0.00461589	0.103469	0	0.220539	0.0696185	0.0149762	0.0259155	0	0.0255534	0.0267704	0.0127088	0.0942389	0.0817992	0.0562271	0.0872108	0.0316162	0	0.080061	0	0.00903296	0.059	0.151507	1.0236
TCGA-C5-A7UC-01A-11R-A352-07	0	0	0.00717943	0.0438309	0	0.0560834	0.063127	0.0521845	0	0	0.0411755	0.00286251	0	0.34513	0.0707684	0	0	0.0542162	0	0.263442	0	0	0.086	0.122473	1.07977
TCGA-C5-A1MJ-01A-11R-A14Y-07	0.0666163	0	0.0039528	0.0623343	0	0.0747668	0	0.0393749	0.027739	0	0	0.0315344	0	0.423853	0.0785573	0.126374	0.0367315	0	0.0281664	0	0	0	0	0.458247	0.889959
TCGA-EA-A3QD-01A-32R-A22U-07	0.0797075	0	0.0584059	0.226289	0	0.0443305	0.0831753	0.0498131	0.0435648	0.0496018	0	0.0532948	0	0.0608502	0.0926011	0.0733866	0.0180546	0	0.0612728	0	0	0.00565215	0.005	0.279227	0.974248
TCGA-VS-A8QH-01A-11R-A37O-07	0	0	0	0.0171472	0	0.173949	0	0.0137339	0.08021	0	0	0.153694	0	0.110904	0.0436987	0.124449	0.104275	0.050279	0.115612	0	0.0120476	0	0.603	0.00353051	1.08641
TCGA-C5-A1ME-01A-11R-A13Y-07	0	0	0.0111358	0.447163	0	0.0997522	0.0853207	0.019829	0.025156	0	0.025237	0	0.0107631	0.120531	0	0.0653432	0.00365809	0.0517007	0.0344108	0	0	0	0.151	0.0908176	1.08329
TCGA-C5-A901-01A-11R-A37O-07	0.0178951	0.0318926	0.064971	0.00499692	0	0.11311	0.163885	0	0.0084381	0.0315946	0.0263616	0	0.00130693	0.362444	0.0171789	0.0363484	0.0254692	0.092591	0.00126449	0	0.000252445	0	0.027	0.198937	1.0118
TCGA-C5-A8YT-01A-11R-A37O-07	0.0193797	0	0	0.13717	0	0.0363073	0	0.0161772	0.0517391	0	0.263441	0.146681	0.00467671	0.0996377	0.00466378	0.0714097	0.00861731	0.00262715	0.129901	0	0	0.00757067	0.001	0.368102	0.958185
TCGA-EK-A2PM-01A-11R-A18M-07	0	0.0125992	0.00199327	0.120595	0	0	0.000673811	0.0995931	0.00481788	0	0	0.0574214	0	0.444034	0.033931	0.144505	0	0.0619732	0.0178637	0	0	0	0.183	0.0763769	1.09697
TCGA-FU-A770-01A-11R-A33Z-07	0.0433652	0	0.00206886	0.0773953	0	0.153596	0.00692331	0	0.00634605	0	0	0.0480835	0.0217667	0.127776	0	0.00440024	0.0106198	0.114035	0	0.197499	0.0344718	0.151653	0.399	0.0273389	1.0932
TCGA-EK-A2RB-01A-11R-A18M-07	0	0	0.0116034	0.185606	0	0	0.0495009	0.0144151	0.0244945	0	0	0.207861	0.00330438	0.0559312	0.0174837	0.0787985	0.0334798	0.161896	0.155625	0	0	0	0.018	0.223456	1.01073
TCGA-VS-A9UM-01A-11R-A42T-07	0.0760713	0	0.0180444	0.17845	0	0.143161	0	0.0203552	0.054143	0	0	0.102632	0.00667638	0.0841808	0.0690193	0.133998	0.006916	0.0120157	0.0928332	0	0	0.00150372	0.051	0.159887	1.02507
TCGA-VS-A9V2-01A-11R-A42T-07	0.0536573	0	0.00136974	0.14883	0	0.0560807	0.0110651	0.0476451	0.0814577	0	0	0.0661701	0.000607146	0.0653792	0.21177	0.0365666	0.18216	0	0.0372413	0	0	0	0.001	0.360705	0.940351
TCGA-FU-A3TX-01A-11R-A22U-07	0.0210711	0	0.00292194	0.234419	0	0.171037	0	0.0384711	0.0801604	0	0	0.0988831	0.0184049	0.126556	0.07163	0.00983064	0.0696437	0.0181691	0.0388026	0	0	0	0.003	0.29585	0.974347
TCGA-C5-A2LZ-01A-11R-A213-07	0.0562595	0	0.11456	0.124487	0	0.0645369	0.00688022	0.11287	0.0616594	0.0448963	0	0.0652714	0	0.0594517	0.11751	0.0769994	0.0390604	0.0228337	0.0327243	0	0	0	0.003	0.306109	0.963397
TCGA-ZJ-A8QR-01A-11R-A37O-07	0.0554156	0	0.0623514	0.0363024	0	0.170016	0	0.0053237	0	0	0	0.0957691	0	0.174261	0.0512027	0.0586283	0.0240721	0.128624	0	0.109622	0	0.0284108	0.011	0.242272	0.990399
TCGA-JW-A5VG-01A-11R-A28H-07	0	0	0.00710661	0.239178	0	0.078855	0	0.032924	0	0	0.0318351	0.129307	0	0.0523837	0.130915	0.14747	0	0.135695	0	0.0143311	0	0	0.001	0.375393	0.940388
TCGA-MU-A5YI-01A-11R-A32P-07	0.0186516	0	0.00993747	0.0662057	0	0.235639	0.00409344	0.039134	0.0270554	0.0339658	0	0.0509698	0	0.0579127	0.161576	0.0834322	0.0983249	0.0277287	0.0853736	0	0	0	0.003	0.30639	0.962079
TCGA-Q1-A73P-01A-11R-A32P-07	0.0738536	0	0.00359372	0.304822	0	0.0673682	0.0617304	0.071146	0.0566698	0	0.00611844	0	0	0.080107	0.156004	0.0745938	0.0113535	0	0.0326403	0	0	0	0.024	0.2155	1.01398
TCGA-JW-A5VK-01A-11R-A28H-07	0.136567	0	0.0432948	0.0489864	0	0.00913689	0.0367067	0.0652806	0.0184701	0.00400093	0	0	0	0.29439	0	0.142485	0.00702585	0.0351243	0	0.140342	0	0.018189	0.004	0.287013	0.974755
TCGA-DS-A1O9-01A-11R-A14Y-07	0	0	0.000236648	0.193083	0	0.0401722	0.132865	0.0292987	0	0	0	0.0366536	0.0656077	0	0.273528	0.0828661	0.103048	0	0.0426414	0	0	0	0	0.547955	0.835958
TCGA-PN-A8MA-01A-11R-A36F-07	0.061118	0	0.0859145	0.289666	0	0.0729909	0.0761228	0.0863934	0.00449864	0	0	0	0.00415646	0.0530374	0.111504	0.0722494	0.0783049	0	0.00404376	0	0	0	0.018	0.222709	1.00182
TCGA-EA-A5ZF-01A-11R-A28H-07	0.100523	0	0.0998401	0.0217662	0	0.116641	0	0.0130805	0.00227262	0	0	0.0213577	0.00922067	0.285367	0.0535169	0.111932	0.0205621	0.112801	0.0230987	0	0	0.00802094	0.049	0.16133	1.03094
TCGA-VS-A9UQ-01A-21R-A42T-07	0.127551	0	0.0714166	0.194993	0	0.218979	0	0.0014823	0.0540309	0	0	0.0817623	0.0254349	0.0563722	0.007929	0.0572197	0	0.0273109	0.0749242	0	0	0.000593935	0.006	0.273454	0.981249
TCGA-MA-AA42-01A-12R-A38B-07	0.0206035	0	0.0130831	0.34168	0	0.0102534	0.182535	0.0707972	0	0.0333277	0	0.0426346	0	0.0431979	0.0636858	0.101823	0.0360052	0	0.0403746	0	0	0	0.026	0.200536	1.01644
TCGA-VS-A9U7-01A-11R-A42T-07	0.0220595	0	0.0112891	0.213926	0	0.0860214	0.0408521	0.0862005	0.023258	0	0.0250803	0.0473862	0	0.120004	0.150077	0.13491	0.0119035	0.0138852	0.00519687	0	0	0.00795109	0.01	0.244875	0.996901
TCGA-DS-A1OD-01A-11R-A14Y-07	0.109929	0	0.0210939	0.298944	0	0.164708	0.0751928	0.0548678	0.0198596	0	0	0.0648651	0.0138501	0.0162165	0.0549633	0.0264656	0.0132115	0.00329279	0.0600664	0	0	0.00247375	0.003	0.293686	0.978736
TCGA-ZJ-AAX4-01A-11R-A42T-07	0.0205949	0	0.0117772	0.194714	0	0.0740881	0.00363257	0.0334008	0.0473476	0.00331825	0	0.0806811	0.00446566	0.24932	0.0958563	0.0985821	0.022726	0	0.0594949	0	0	0	0.003	0.315223	0.959155
TCGA-MY-A913-01A-11R-A37O-07	0.0135461	0	0.0199499	0.17652	0	0.0702537	0.0132259	0.0577375	0.0521923	0	0	0.109712	0	0.185727	0.122844	0.115543	0	0.050568	0	0.0101442	0	0.0020362	0.068	0.137344	1.04969
TCGA-UC-A7PF-01A-11R-A352-07	0.022277	0	0.00387151	0.26325	0	0.102015	0.0480957	0.0522875	0.0217876	0	0	0.0608383	0.00510052	0.0802598	0.112324	0.0681479	0.0683974	0.00577089	0.0855765	0	0	0	0.078	0.128588	1.04318
TCGA-C5-A2LY-01A-31R-A18M-07	0.00694946	0	0.00257439	0.261601	0	0	0.0780213	0.0468787	0.0758169	0	0	0.0629929	0.00348701	0.121934	0.111964	0.100335	0.0769747	0	0.0504705	0	0	0	0.003	0.308554	0.960777
TCGA-VS-A9UU-01A-11R-A42T-07	0.0368161	0	0.109309	0.216473	0	0.0476305	0.0574776	0.0701558	0.0289544	0	0	0.0785471	0	0.149955	0.0764009	0.01492	0.00303797	0.0604389	0.0127304	0	0	0.037153	0.011	0.238994	0.994821
TCGA-C5-A8ZZ-01A-11R-A37O-07	0.0563016	0	0.0488084	0.0287473	0	0.125284	0	0.0350052	0.0325721	0	0	0.0133446	0	0.256814	0.0324006	0.216048	0	0.0280727	0.126601	0	0	0	0.031	0.189575	1.01015
TCGA-EK-A3GJ-01A-21R-A213-07	0.0043519	0	0.00585996	0.234258	0	0.138917	0.140973	0.0393633	0.00267818	0	0.0852834	0	0	0.0365818	0.162143	0.131765	0.0043167	0.00662846	0	0.00516577	0	0.0017145	0.007	0.268426	0.990518
TCGA-C5-A2M1-01A-11R-A18M-07	0.042647	0	0.0045408	0.298479	0	0.0934698	0.163061	0.0870135	0.00040937	0	0	0	0.0080636	0.0254569	0.0980908	0.128193	0.00257447	0.0142673	0.0337334	0	0	0	0.002	0.339961	0.948025
TCGA-C5-A1MI-01A-11R-A14Y-07	0.133523	0	0.057187	0.27873	0	0.0804353	0.0855942	0.0489762	0.0547497	0	0	0	0.00169016	0.0885888	0.058924	0.0606172	0.015636	0	0.0353479	0	0	0	0.002	0.332196	0.950548
TCGA-EA-A6QX-01A-12R-A33Z-07	0.0117023	0.0324238	0.0260683	0.195262	0	0.126922	0.101329	0.0179597	0.0761448	0	0.00731798	0.0369501	0.00587535	0.0568602	0.0557712	0.0832477	0	0.0711137	0.0868003	0	0	0.00825112	0.078	0.128538	1.03499
TCGA-C5-A7X3-01A-11R-A352-07	0	0.0234294	0.11235	0.230994	0	0.043372	0.0524334	0.0676965	0.0666727	0	0	0.043014	0	0.0752211	0.0526628	0.160834	0.00234493	0.0375497	0	0.0293547	0	0.0020699	0.024	0.215222	1.00158
TCGA-EA-A3HT-01A-61R-A21T-07	0.0397723	0	0.0349023	0.118177	0	0.213399	0.0366076	0.0523744	0	0	0	0	0.0128128	0.0830983	0.0796774	0.0836099	0.0919525	0.056908	0	0.0874125	0.00279582	0.00650032	0.018	0.223754	0.991752
TCGA-UC-A7PG-06A-11R-A42S-07	0.0590281	0.0114573	0.0310842	0.237697	0	0	0.0555112	0.0763348	0.0321271	0	0	0.0697904	0	0.0469162	0.156215	0.0882536	0.103268	0	0.0256653	0	0	0.00665091	0.001	0.362976	0.935707
TCGA-VS-A9UB-01A-22R-A42T-07	0	0	0.00544653	0.269188	0	0	0.153991	0.0176951	0.00203812	0.0173857	0.0273282	0.0310402	0	0.0683251	0.237907	0.122259	0.0189921	0	0.0284042	0	0	0	0	0.450012	0.896131
TCGA-VS-A8EK-01A-12R-A37O-07	0	0.00711518	0.0699947	0.0705082	0	0.109697	0	0.0516387	0.0626992	0.0161937	0	0.0444408	0	0.10478	0.0587093	0.161443	0.00419304	0.112241	0.0990854	0	0	0.027261	0.064	0.140454	1.02257
TCGA-VS-A9UC-01A-11R-A42T-07	0.0384431	0	0.014064	0.235369	0	0	0.150272	0.107906	0	0.0065942	0.0410712	0	0	0.0511485	0.0969082	0.118445	0.0011844	0.0744518	0.0397897	0	0	0.0243523	0.01	0.248715	0.984905
TCGA-VS-A958-01A-11R-A42T-07	0.0451057	0	0.0342907	0.346596	0	0	0.11933	0.0326323	0.0356683	0	0.0705602	0.0380648	0.0181555	0.0201841	0.089667	0.0640469	0.0263545	0.00867498	0.0455211	0	0	0.00514712	0.003	0.29676	0.972544
TCGA-EK-A2R7-01A-11R-A18M-07	0.116899	0	0.141944	0.157384	0	0.115998	0.0094579	0.0803038	0.0765706	0	0	0.0231286	0	0.0730981	0.0944467	0.0574866	0.0158867	0.00355449	0.0338413	0	0	0	0.002	0.340224	0.949685
TCGA-C5-A1M6-01A-11R-A13Y-07	0.174587	0	0.0607193	0.0434894	0	0.0468501	0	0.00478034	0	0	0	0.0173559	0	0.479841	0.00459733	0	0	0.076451	0	0.0913282	0	0	0.03	0.19135	1.04468
TCGA-EK-A2RA-01A-11R-A18M-07	0.0211094	0	0.00172934	0.269005	0	0.0434121	0.00192986	0.0853559	0.0124912	0.000382903	0	0.130184	0	0.00528046	0.243886	0.0290954	0.13207	0	0.0240684	0	0	0	0	0.446079	0.904373
TCGA-VS-A8EG-01A-11R-A36F-07	0.0365555	0	0.0385095	0.149775	0	0.239723	0	0.031002	0.0961013	0	0	0.0273997	0.00634585	0.0422477	0.0320214	0.055075	0.0390311	0.122406	0.0598547	0	0	0.0239521	0.074	0.131897	1.03942
TCGA-LP-A7HU-01A-11R-A33Z-07	0.017729	0	0.0454722	0.242338	0	0.00709129	0.106586	0.111996	0.038202	0	0	0.0398454	0	0.0517898	0.185935	0.0909259	0.0148725	0	0.047216	0	0	0	0.01	0.247992	0.996691
TCGA-VS-A9V3-01A-11R-A42T-07	0.0933856	0	0.0145368	0.0600011	0	0.300089	0.0216735	0.0775857	0.0370516	0	0	0.036525	0	0.0686738	0.134589	0.0685301	0.00125585	0.0123454	0.0737582	0	0	0	0.024	0.213927	1.00714
TCGA-DS-A1OC-01A-11R-A14Y-07	0.00830183	0.00741881	0.00641249	0.228565	0	0.0062386	0.164627	0.0596672	0	0	0	0.063807	0.00963574	0.138902	0.112192	0.0986239	0.0105717	0	0.0801828	0	0	0.0048549	0.084	0.124727	1.03915
TCGA-VS-A8Q9-01A-12R-A37O-07	0	0.00336115	0.013158	0.369109	0	0	0.0660988	0.144367	0.042158	0	0	0.081727	0.00534429	0.0679207	0.105034	0.0767984	0	0.0157382	0.0091858	0	0	0	0.038	0.171153	1.05018
TCGA-EK-A2H1-01A-11R-A180-07	0.041139	0	0.00967655	0.0455146	0	0.0660854	0.046153	0	0	0.0320626	0	0.0755308	0	0.163639	0.138829	0.13555	0.00854135	0	0	0.237279	0	0	0.02	0.221475	1.02088
TCGA-ZJ-AAXT-01A-11R-A42T-07	0	0.00185784	0.029669	0.126775	0	0.124859	0.0641023	0.0661185	0	0	0	0.0385857	0	0.219117	0.185066	0.0624286	0	0.0061685	0	0.0704203	0	0.00483212	0.003	0.304364	0.9703
TCGA-EK-A2PI-01A-11R-A18M-07	0.00860941	0	0.0149038	0.0313737	0	0.205777	0	0.0994522	0.0358145	0	0	0.0997446	0.0132528	0.0857186	0.0368218	0.0710105	0.162078	0.0383191	0.0971239	0	0	0	0.164	0.0846536	1.04691
TCGA-VS-A94X-01A-11R-A38B-07	0.0176906	0	0.0129169	0.136918	0	0.125207	0.0221391	0.0794467	0.0575302	0	0.0693105	0.0405684	0.00176066	0.0645512	0.165382	0.0793133	0	0.127266	0	0	0	0	0.011	0.238514	1.01091
TCGA-VS-A9UT-01A-11R-A42T-07	0.0115764	0	0.0379516	0.287533	0	0	0.0728146	0.0968694	0.0319635	0	0	0.01712	0	0.20547	0.100124	0.126967	0.00734386	0	0.00426686	0	0	0	0.116	0.106856	1.05496
TCGA-EA-A5O9-01A-11R-A28H-07	0	0	0.00543049	0.198446	0	0.0684715	0.138528	0.0674315	0.033549	0	0.00621496	0.0284395	0.00967628	0.00671366	0.0410229	0.0903284	0.059762	0.167952	0.0738328	0	0	0.00420089	0.004	0.287789	0.967552
TCGA-VS-A9U5-01A-11R-A42T-07	0.0133207	0.0155196	0.0108419	0.277121	0	0.116055	0.0877935	0.0357166	0.0649537	0.00336207	0	0	0	0.132906	0.1118	0.0733409	0.0002447	0.0280987	0.0289259	0	0	0	0.108	0.110261	1.05747
TCGA-EK-A2IP-01A-11R-A180-07	0.00372574	0	0.000426199	0.32983	0	0	0.070775	0.0789637	0.00429002	0	0	0	0	0.383321	0.0177899	0.0328257	0	0.0246282	0	0.0422611	0.0111642	0	0	0.445875	0.897036
TCGA-RA-A741-01A-11R-A33Z-07	0.0909761	0	0.0954494	0.143209	0	0.102531	0.0250085	0.0194385	0.0360768	0	0	0.0915944	0.0110446	0.0517277	0.0592512	0.0862807	0.0466496	0.0140956	0.126667	0	0	0	0.002	0.328234	0.947835
TCGA-IR-A3LC-01A-11R-A213-07	0.0651587	0	0.0100051	0.019184	0	0.213927	0.0241713	0.019353	0.00456423	0.0168073	0.0480953	0.100081	0	0.164146	0.0584181	0.115872	0	0.00863161	0.131586	0	0	0	0.161	0.087626	1.05107
TCGA-DG-A2KM-01A-11R-A180-07	0.0293811	0	0.00798147	0.373562	0	0	0.188978	0.0277451	0.0138061	0	0.0189909	0	0	0.121024	0.0727117	0.0862797	0.0173348	0	0.0422051	0	0	0	0.063	0.144572	1.03636
TCGA-FU-A3YQ-01A-11R-A22U-07	0.0464609	0	0.120487	0.0917865	0	0.17238	0.060017	0.0207803	0.0260833	0	0	0.0277899	0	0.0684684	0.140224	0.0716712	0.0972022	0	0	0.050076	0	0.0065727	0.006	0.271883	0.975174
TCGA-EK-A3GN-01A-11R-A213-07	0	0.02605	0	0.0568599	0	0.180791	0	0.0411179	0.0315918	0	0.0281044	0	0	0.22736	0.0409094	0.00441122	0.0283396	0.130781	0	0.114921	0.0569603	0.0318029	0.259	0.0522567	1.07239
TCGA-C5-A8XH-01A-11R-A37O-07	0	0	0.00364907	0.0930507	0	0.154232	0.0581118	0.0528691	0.0387081	0.0111433	0	0.046612	0	0.204155	0.185484	0.095474	0.00674957	0.0276331	0.0221275	0	0	0	0.001	0.407486	0.9167
TCGA-C5-A1BM-01A-11R-A13Y-07	0	0.00854252	0.0528061	0.0664767	0	0.123067	0.0283881	0.0846394	0.00172256	0.00912305	0	0.022475	0.0369886	0.0707692	0.229222	0.0718783	0.134629	0.00289987	0.0525101	0	0	0.00386293	0.003	0.302399	0.967187
TCGA-DS-A1OB-01A-11R-A14Y-07	0.0838673	0	0.0688689	0.0585265	0	0.0686057	0.00821236	0.0699982	0.0289971	0	0	0.0339982	0.0557884	0.174444	0.151172	0.093136	0.0271545	0.0183442	0.0588868	0	0	0	0.002	0.33059	0.948138
TCGA-EA-A43B-01A-81R-A32Y-07	0.0385251	0	0.0898712	0.255223	0	0	0.0482776	0.0456589	0.0773273	0	0.0524804	0.0288218	0.00679869	0.0922968	0.0933235	0.0759046	0	0.0919668	0.00352449	0	0	0	0.006	0.27234	0.980705
TCGA-BI-A20A-01A-11R-A14Y-07	0.0667956	0	0.00412818	0.166229	0	0.0828301	0.038632	0.0443051	0.0661566	0	0	0.0777091	0.0143699	0.0727265	0.179722	0.0324594	0.0634925	0	0.0864891	0	0	0.00395486	0.025	0.20997	1.01059
TCGA-VS-A9UZ-01A-11R-A42T-07	0.211676	0	0.174406	0.0598413	0	0.176891	0.015006	0.0484348	0.0457041	0	0.0174275	0.00117974	0	0.140673	0.0665794	0.0356185	0	0.00469635	0	0	0	0.00186631	0	0.482417	0.876072
TCGA-EA-A5ZD-01A-11R-A28H-07	0	0.00523218	0.000537349	0.0902061	0	0.118079	0.0706947	0.0657396	0.0325358	0	0	0.00297924	0.00779009	0.00309702	0.183361	0.122599	0.128998	0.0519449	0.0931968	0	0	0.0230078	0.001	0.359096	0.936687
TCGA-C5-A1BQ-01C-11R-A213-07	0.0584177	0	0.00691423	0.476225	0	0	0.0959316	0.0701558	0.00221364	0	0	0.0571426	0.00272028	0.0232563	0.0704292	0.0920771	0.0069945	0	0.0375224	0	0	0	0.002	0.333299	0.962313
TCGA-JW-A5VI-01A-11R-A28H-07	0.0281552	0	0.0485331	0.191672	0	0.061177	0.05905	0.0456625	0.059196	0.0266138	0	0.0481037	0	0.118608	0.0666138	0.10918	0.0446449	0.00460783	0.0881825	0	0	0	0.05	0.160747	1.01777
TCGA-ZJ-AAXF-01A-31R-A42T-07	0.0908773	0	0	0.146634	0	0.248741	0	0.0551646	0.0528313	0	0	0.0680323	0.00535095	0.146887	0.10285	0.0115397	0.00990908	0	0.0611833	0	0	0	0.009	0.255438	0.991194
TCGA-IR-A3LA-01A-11R-A22U-07	0.0109083	0	0.00698687	0.224107	0	0.204944	0.0704617	0.0506376	0.0133246	0	0	0.0542914	0.00224546	0.0810505	0.0462197	0.156778	0.0337172	0	0.0443277	0	0	0	0.219	0.0620467	1.07333
TCGA-EK-A2RK-01A-11R-A18M-07	0	0.0063566	0.00127023	0.260805	0	0	0.096961	0.0561662	0.015235	0	0	0.0720783	0.00843534	0.0468041	0.181709	0.0309293	0.129285	0	0.0917508	0	0.00221278	0	0.001	0.404871	0.916396
TCGA-C5-A7CM-01A-11R-A33Z-07	0.19636	0	0.341878	0.00450512	0	0.10133	0	0.0190298	0.0504871	0	0	0.05307	0	0.169589	0	0.0150962	0	0.030403	0.00290445	0.000678371	0	0.0146694	0	0.520464	0.865769
TCGA-LP-A4AX-01A-12R-A24H-07	0	0	0.0295192	0.353084	0	0	0.19347	0.0395471	0.0119925	0	0.0723132	0	0	0.098979	0.100114	0.0861873	0	0.00154513	0.0132488	0	0	0	0.082	0.126166	1.0538
TCGA-Q1-A5R3-01A-11R-A28H-07	0.00724786	0	0.0715787	0.195633	0	0.0157978	0.114526	0.0468332	0.0737539	0	0.0617585	0	0	0.149177	0.0378538	0.0448965	0	0.140514	0.0404305	0	0	0	0.001	0.384006	0.923562
TCGA-C5-A8XI-01A-11R-A37O-07	0.0169567	0.0113087	0.00945251	0.312524	0	0.130776	0.0576072	0.0959712	0	0	0.00610898	0.0372407	0.0206813	0.0978291	0.107768	0.00423556	0.00658024	0.0423913	0.0425688	0	0	0	0.067	0.137856	1.05519
TCGA-MA-AA3X-01A-22R-A42S-07	0.0306235	0	0.0206091	0.0595053	0	0.0607724	0.0187582	0.0073	0.00453082	0	0.00270619	0.00793946	0	0.545297	0.0268585	0.160552	0	0.0248558	0.0143038	0	0	0.0153874	0.003	0.307308	0.994911
TCGA-VS-AA62-01A-11R-A42T-07	0.0399953	0	0.00510254	0.268402	0	0.0232282	0.181864	0.0689328	0.0225948	0	0.0160988	0.0141835	0	0.171658	0.104051	0.0660789	0.00912747	0	0.00868403	0	0	0	0.029	0.196441	1.01417
TCGA-C5-A1BF-01B-11R-A13Y-07	0.0125834	0	0.00383737	0.0706835	0	0.207167	0.0178114	0	0.0766597	0	0.0188898	0.123143	0.0541515	0.10473	0.0370095	0.0718218	0.0134803	0.0554357	0	0.123027	0	0.00956917	0.134	0.0978595	1.06134
TCGA-C5-A1BI-01B-11R-A13Y-07	0.028138	0	0.0916153	0.157009	0	0	0.116131	0.0265591	0.0673444	0.00355481	0	0.044648	0	0.128371	0.0834786	0.134802	0.041931	0.036056	0.0331181	0	0	0.00724329	0.014	0.233567	0.986735
TCGA-HM-A6W2-06A-22R-A33Z-07	0.0687295	0	0.0229828	0.0515086	0	0.0136153	0	0	0.016735	0	0	0.00923544	0.0311386	0.506767	0.0207225	0.219437	0	0	0	0.0391281	0	0	0.001	0.385712	0.946522
TCGA-EK-A2IR-01A-11R-A180-07	0.188029	0	0.0459604	0.0555503	0	0.0974821	0.0139896	0.0303196	0.0315184	0	0.00904489	0.00286614	0.0601224	0.0179691	0.013189	0.203388	0.0719883	0.128311	0.0255262	0.00474566	0	0	0.074	0.132792	1.02617
TCGA-VS-A9UL-01A-11R-A42T-07	0.109968	0.0221786	0	0.202885	0	0.0395206	0	0.0954966	0.0319755	0	0	0.0443616	0.0158103	0.190678	0.208882	0	0	0	0.0382441	0	0	0	0.127	0.101551	1.0742
TCGA-XS-A8TJ-01A-11R-A36F-07	0.0409635	0	0.00579222	0.176673	0	0.0890812	0.0231012	0.0628186	0	0	0	0.009009	0.0176982	0.0587616	0.141258	0.0552547	0.106006	0.093854	0.119729	0	0	0	0.003	0.299142	0.962818
TCGA-C5-A1M9-01A-11R-A13Y-07	0.00236238	0	0	0.256416	0	0	0.164303	0.0290414	0.00270281	0	0	0.0854803	0.0229626	0.211176	0.114303	0.0877462	0.00336496	0.0149632	0	0	0.00517871	0	0.037	0.175671	1.03012
TCGA-FU-A40J-01A-11R-A24H-07	0.108695	0	0.0586882	0.257719	0	0.059467	0.0660754	0.00919713	0	0	0	0.0749559	0	0.0304928	0	0.0342738	0.0579497	0.0449382	0.105922	0	0.00882583	0.0827999	0.027	0.198537	1.00503
TCGA-HM-A3JJ-01A-21R-A21T-07	0.0565243	0	0.0662147	0.0836447	0	0.136785	0.0412898	0.0265198	0.0229355	0	0	0.0529438	0.00370059	0.0312516	0.157223	0.0534336	0.117338	0.0370263	0.113169	0	0	0	0.003	0.304527	0.959231
TCGA-MA-AA41-01A-11R-A38B-07	0.00601148	0	0.00175047	0.220523	0	0.0516767	0.0927753	0.0575731	0.00529962	0	0	0.065288	0.00180854	0.0993765	0.199737	0.0606139	0.0859937	0	0.0515722	0	0	0	0.001	0.376062	0.932762
TCGA-EA-A411-01A-11R-A24H-07	0.0748001	0	0.0178196	0.075367	0	0.17593	0	0.0899709	0.0136288	0	0	0.029453	0	0.305178	0.0414655	0.0656354	0	0.0734875	0.0372651	0	0	0	0.074	0.132249	1.04076
TCGA-DS-A3LQ-01A-21R-A21T-07	0.106131	0	0.0758089	0.0574212	0	0.0551105	0.0617868	0.00974137	0.020354	0	0.00282751	0	0	0.22387	0.0740426	0.260265	0.0123298	0	0.0403112	0	0	0	0.005	0.280101	0.972722
TCGA-EK-A2PK-01A-11R-A18M-07	0.013925	0	0.10499	0.151323	0	0.0121399	0.0192045	0.0850602	0.0103117	0.0486538	0	0.390076	0	0.0255218	0.0243598	0.0471	0.00839703	0.0157216	0.0375702	0	0	0.00564534	0.068	0.137462	1.1367
TCGA-VS-A950-01A-11R-A42T-07	0	0.0150816	0.167364	0.0783747	0	0.00869958	0.0306717	0.066045	0.0146645	0	0	0.0455254	0	0.322819	0.0496313	0.107753	0.00148558	0.0122942	0	0.0545464	0	0.0250439	0.002	0.349694	0.945886
TCGA-VS-A94W-01A-12R-A37O-07	0.0319711	0	0	0.170297	0	0.126661	0.0198501	0.0693188	0.0722787	0	0	0.0288853	0	0.128259	0.214772	0	0.0720187	0	0.065689	0	0	0	0.003	0.313091	0.967992
TCGA-VS-A959-01A-11R-A42T-07	0.0186622	0.0125598	0.133496	0.12921	0	0.114468	0	0.10271	0.0943303	0	0	0.0601366	0.00141118	0.0736328	0.0783908	0.0936274	0.00406352	0.0157306	0.0650788	0	0	0.00249138	0.004	0.291651	0.968938
TCGA-2W-A8YY-01A-11R-A37O-07	0.0322831	0	0.00182257	0.0837747	0	0.253397	0.00264811	0.0237256	0.00286071	0	0	0.0220664	0	0.330732	0.12099	0.120984	0	0	0.00471484	0	0	0	0.109	0.109527	1.06676
TCGA-DS-A5RQ-01A-11R-A28H-07	0	0	0.0086289	0.147955	0	0.215091	0.0628107	0.0230179	0	0	0	0.0379431	0.0107077	0.0604909	0.137232	0.0975403	0.0857692	0.0196577	0.0823211	0	0.0108347	0	0.008	0.25718	0.981828
TCGA-Q1-A6DT-01A-11R-A32P-07	0	0	0.00664654	0.0660437	0	0.100654	0.0408055	0.0387149	0	0	0.0402339	0	0	0.343869	0.0625524	0.132371	0.0324042	0	0	0.121857	0	0.0138483	0.055	0.156229	1.04325
TCGA-JW-A69B-01A-11R-A32P-07	0.0369603	0	0.0644322	0.0437746	0	0.159814	0	0.0146978	0.0699688	0	0	0.0121553	0	0.275946	0.014981	0.257376	0	0.00517753	0.0360689	0	0	0.00864771	0.058	0.15237	1.0344
TCGA-ZJ-AAXA-01A-11R-A42T-07	0	0.00527806	0.00829198	0.0682329	0	0.169235	0	0.0359713	0.0124341	0	0	0.0578212	0.0267181	0.103499	0.0540816	0.239441	0.145058	0	0.00736365	0	0.0665746	0	0.255	0.0534456	1.06141
TCGA-EA-A1QT-01A-11R-A14Y-07	0	0.0192521	0	0.0988875	0	0.100304	0.0851794	0.0227723	0	0	0	0.100276	0.0394944	0.0612049	0.168008	0.140543	0.052589	0.00758268	0.0967708	0	0	0.00713593	0.003	0.297374	0.965523
TCGA-MY-A5BE-01A-21R-A26T-07	0.0404441	0	0.024512	0.385809	0	0	0.136918	0.0336869	0.0764959	0	0.0574004	0	5.92147e-05	0.0698989	0.0965452	0.0571893	0.00743716	0	0.0136045	0	0	0	0.063	0.143679	1.05237
TCGA-MU-A51Y-01A-11R-A26T-07	0.0151059	0	0.00116517	0.178391	0	0.140783	0.0403075	0.0352678	0.045292	0	0	0.0244363	0.00707735	0.0873251	0.235596	0.0837297	0.0276456	0	0.0778779	0	0	0	0	0.464112	0.886342
TCGA-FU-A23K-01A-11R-A16R-07	0.0611436	0	0.145005	0.212222	0	0	0.146642	0.0778546	0.0557482	0.0236907	0	0.000615212	0	0.0737571	0.0558493	0.0630351	0.0317739	0.00671973	0.0459443	0	0	0	0.003	0.308691	0.95924
TCGA-EA-A3HR-01A-11R-A213-07	0.00833888	0	0.000899305	0.0334885	0	0.237407	0	0.0271422	0.0686702	0	0	0.0788315	0.0407765	0.0518308	0.0858885	0.0184936	0.246352	0.00213831	0.0902185	0	0	0.00952332	0.075	0.13133	1.02986
TCGA-VS-A8QC-01A-11R-A37O-07	0	0	0.0428168	0.0791435	0	0.0566167	0.0716676	0.0438209	0.0887302	0	0	0.0873074	0	0.245767	0.0602039	0.145737	0.0257771	0	0.0524114	0	0	0	0.122	0.103535	1.04783
TCGA-ZJ-AB0I-01A-11R-A42T-07	0	0	0	0.280742	0	0	0	0.0579884	0.0306871	0	0	0.144149	0	0.259592	0.0530353	0.0673953	0.00418758	0.0410518	0	0.0611711	0	0	0	0.44572	0.89769
TCGA-GH-A9DA-01A-21R-A37O-07	0.00539141	0	0.000342504	0.206673	0	0.126177	0.129119	0	0.00869154	0	0.0227588	0.0327668	0.021315	0.178681	0.0418072	0.0671219	0.0672501	0.0381485	0	0.0487221	0	0.00503451	0.025	0.205589	1.00482
TCGA-EK-A2RC-01A-11R-A18M-07	0.0248001	0	0.00403654	0.245377	0	0.236847	0.0396569	0	0.0405643	0	0	0.0446628	0.0271504	0.0412934	0.0805139	0.046739	0.0223974	0.0757668	0.063285	0	0	0.00691	0.118	0.105386	1.06147
TCGA-DS-A7WF-01A-11R-A352-07	0.0613061	0	0.00748199	0.0846911	0	0.199414	0.011403	0.121894	0.0257823	0	0	0.0313532	0	0.0876463	0.260065	0.0432342	0.0316622	0	0.0340674	0	0	0	0.044	0.166068	1.05436
TCGA-EA-A44S-01A-12R-A26T-07	0.0378039	0	0.00743388	0.191895	0	0.0796965	0.0673311	0.0497383	0.0135926	0	0	0.0718498	0.00203564	0.211053	0.0494559	0.136298	0.0153604	0	0.0657894	0	0	0.000667618	0.039	0.169921	1.01962
TCGA-Q1-A6DW-01A-11R-A32P-07	0.0148027	0	0.0582088	0.0569637	0	0.266415	0.0354476	0.0422124	0	0	0.0751492	0.0514316	0	0.0804868	0.0533368	0.074261	0.0467522	0.0809836	0.0635487	0	0	0	0.037	0.17568	1.01427
TCGA-FU-A2QG-01A-11R-A18M-07	0	0	0.00665079	0.149114	0	0.0397124	0.154237	0.0717896	0	0.0776941	0.0380383	0.078063	0	0.159927	0.0539801	0.0322129	0	0.0709526	0.0676278	0	0	0	0.025	0.205432	1.01276
TCGA-C5-A1MK-01A-11R-A14Y-07	0.00910155	0.00476379	0.00303649	0.0902865	0	0.18492	0	0.096596	0.00546039	0.0111998	0	0	0.0144961	0.125561	0.193817	0.0447551	0	0.0645988	0	0.144153	0.00725414	0	0.027	0.198	1.02906
TCGA-ZJ-A8QO-01A-11R-A37O-07	0.0312603	0.0162747	0	0.131933	0	0.248189	0.0253677	0.0703913	0.0840733	0	0	0.0116405	0	0.233921	0.0950868	0.016641	0.0192545	0	0.0159668	0	0	0	0.064	0.141579	1.04765
TCGA-MA-AA43-01A-11R-A42T-07	0.154759	0	0.118457	0.0253489	0	0.149629	0	0.0106169	0.0519074	0	0	0	0.00380319	0.183459	0.0592988	0	0	0.0279364	0	0.200923	0	0.0138617	0.001	0.419735	0.908984
TCGA-C5-A1BL-01A-11R-A13Y-07	0.0439844	0	0.016694	0.304559	0	0.00996517	0.0785035	0.0511191	0.00969385	0	0.022212	0.0172433	0	0.173541	0.118663	0.0928303	0.0186597	0.00461462	0.0377163	0	0	0	0.025	0.203095	1.00984
TCGA-EA-A4BA-01A-21R-A26T-07	0	0.0947868	0	0.00379717	0	0.206917	0	0.00783695	0.039402	0	0	0.042288	0	0.48927	0.0103447	0.0743704	0	0	0.0309863	0	0	0	0.031	0.189858	1.04062
TCGA-ZJ-A8QQ-01A-11R-A37O-07	0.00621254	0	0.00952933	0.0502019	0	0.0577555	0.04248	0.044936	0	0	0	0.100453	0	0.291883	0.0796053	0.17045	0.00393784	0.116483	0.0134073	0	0	0.0126657	0.025	0.206174	1.01835
TCGA-VS-A8EJ-01A-11R-A37O-07	0.0608128	0	0.00748225	0.25128	0	0.126994	0.0379078	0.0465922	0.0506762	0	0.0631146	0	0.0108569	0.177331	0.0988722	0.0565978	0.0114823	0	0	0	0	0	0.055	0.157663	1.03751
TCGA-C5-A7UI-01A-11R-A36F-07	0.0056882	0	0.115573	0.15956	0	0.0385119	0.0776488	0.105952	0.0817354	0.0291917	0.00287378	0.0498613	0	0.0578776	0.0699494	0.0774965	0	0.0975921	0.030488	0	0	0	0.02	0.221061	1.00158
TCGA-Q1-A73Q-01A-21R-A32P-07	0.133675	0	0.135852	0.0475243	0	0.1216	0.0365445	0.0511345	0.0368732	0	0	0.0131466	0.00580113	0.109067	0.022025	0.00350621	0.168358	0.0612502	0.034318	0.0115294	0	0.00779529	0.003	0.293683	0.964085
TCGA-DS-A1OA-01A-11R-A14Y-07	0.035179	0	0.0218483	0.161437	0	0.148942	0.0501783	0.0392678	0.0161844	0	0	0.0141331	0	0.131273	0.188369	0.0844819	0.056761	0.000287041	0.0516581	0	0	0	0.063	0.144268	1.03875
TCGA-C5-A8XK-01A-11R-A37O-07	0	0	0.00597982	0.105268	0	0.0476225	0.0392339	0.0557261	0.0279605	0	0.028168	0.0106893	0	0.339517	0.0889645	0.156047	0	0.00429792	0	0.0546101	0	0.0359151	0.133	0.0985954	1.0692
TCGA-C5-A905-01A-11R-A37O-07	0.157513	0	0.0624816	0.168864	0	0	0.0902352	0.0394685	0.00778569	0	0.0424458	0	0.0785471	0.127534	0.0244902	0.0745817	0	0.04191	0.0586821	0	0.0254606	0	0.009	0.255674	0.975376
TCGA-C5-A7X5-01A-11R-A36F-07	0.0636718	0	0.00253391	0.0542622	0	0.0333423	0.0356685	0.0863863	0.0168689	0	0	0.013983	0.0396959	0.246468	0.0145334	0.160242	0	0.215156	0	0.0151033	0.00208469	0	0.056	0.155363	1.03262
TCGA-EK-A2RM-01A-21R-A18M-07	0.0418463	0	0.00658326	0.0223837	0	0.0817886	0	0.0342273	0.00705828	0	0	0.00744445	0	0.183469	0.00161797	0.0522482	0	0.518642	0	0.021683	0.0169692	0.00403881	0.007	0.266251	1.02297
TCGA-IR-A3LL-01A-11R-A213-07	0.00418678	0	0.00298706	0.316523	0	0	0.121045	0.0330619	0.0399697	0.0182442	0.00737303	0.00996491	0	0.0791243	0.20037	0.126216	0.0131543	0	0.02778	0	0	0	0	0.460594	0.888133
TCGA-DR-A0ZM-01A-12R-A10U-07	0.00580387	0.00483605	0.043436	0.280966	0	0	0	0.0670578	0.103691	0	0	0.0977443	0.00235559	0.0543988	0.254041	0.0408775	0.0194	0	0.0253919	0	0	0	0.003	0.293554	0.998273
TCGA-R2-A69V-01A-11R-A32P-07	0.0511719	0	0.00259553	0.234175	0	0.0915888	0.100243	0.0502722	0	0	0.0108889	0.018948	0	0.0765455	0.122188	0.114883	0.0584778	0	0.0597391	0	0	0.00828375	0.002	0.336477	0.945378
TCGA-C5-A7UH-01A-11R-A352-07	0.00343366	0	0.00684589	0.166998	0	0.0261312	0.163567	0.0151519	0.00385038	0	0.0588217	0	0	0.273502	0.0653369	0.161459	0.00683815	0	0	0.048064	0	0	0.127	0.101952	1.05489
TCGA-IR-A3LK-01A-12R-A213-07	0.000211094	0	0.00351493	0.165176	0	0.0808991	0.14215	0.0689876	0	0	0	0.0474379	0	0.0574947	0.197933	0.138686	0.0419288	0.0447849	0	0.00590454	0	0.00489239	0.01	0.245718	1.00076
TCGA-EA-A50E-01A-21R-A26T-07	0.0127268	0	0.00302684	0	0	0.0920142	0.00586502	0.0295667	0.0128591	0.0368534	0.0147764	0	0	0.419703	0.138468	0.17504	0.0168175	0	0	0.039471	0.00281306	0	0.075	0.131569	1.07782
TCGA-EK-A2RE-01A-11R-A18M-07	0	0.00944405	0	0	0	0.22117	0	0	0.00113688	0	0.0536259	0	0.001736	0.350919	0	0.0193577	0.00121832	0.0367008	0	0.285363	0.0121412	0.00718752	0.103	0.1132	1.08817
TCGA-ZJ-AAXD-01A-21R-A42T-07	0.0903819	0	0.0807977	0.138393	0	0.309715	0.0123988	0.0363303	0.0113237	0	0.00919656	0.00449183	0.00800698	0.079371	0.029199	0.0174112	0.0730526	0.0397624	0.0374255	0	0.0165784	0.00616463	0.017	0.226266	0.997729
TCGA-ZJ-AAXN-01A-11R-A42T-07	0	0	0.00278282	0.102214	0	0.0200012	0.13556	0.0914706	0.00477687	0.00198686	0.0583457	0.17307	0	0.156849	0.140679	0.0383543	0.00637626	0.0109267	0	0.0566084	0	0	0.009	0.256244	1.00944
TCGA-BI-A0VS-01A-11R-A10U-07	0.168127	0	0.0553898	0.107757	0	0.0198827	0.137443	0	0.0194132	0	0.0137259	0	0	0.233897	0.0870943	0.071209	0.0311092	0	0.030757	0	0.0241943	0	0.001	0.400118	0.915984
TCGA-C5-A1ML-01A-11R-A14Y-07	0.0157048	0	0.019108	0.0762626	0	0.0745626	0.0681582	0.0570199	0.031698	0	0	0.0423969	0	0.270081	0.0657274	0.114674	0.130843	0.00172531	0.0319925	0	0	4.56558e-05	0.01	0.249495	0.985202
TCGA-MU-A8JM-01A-11R-A36F-07	0	0.0979782	0	0.095616	0	0.214003	0.0694179	0	0	0	0	0.147435	0.0159672	0.0708727	0.00902697	0.0228823	0.146908	0.0531392	0.0511039	0	0	0.00565047	0.031	0.188749	1.0122
TCGA-EK-A2RJ-01A-11R-A18M-07	0.00745532	0	0.0149724	0.353584	0	0.0436197	0.115422	0.0649017	0	0	0.110029	0	0	0.0877815	0.103874	0.0617109	0.00262975	0.0142706	0	0.00910444	0	0.0106455	0.127	0.101806	1.0764
TCGA-VS-A9V0-01A-11R-A42T-07	0	0.00655935	0.00741644	0.140106	0	0.215546	0.0575404	0.0518584	0.0485366	0	0	0.0415168	0.00317479	0.0947519	0.0300292	0.0125304	0.185555	0.063501	0.0316703	0	0	0.00970749	0.703	-0.00688277	1.09274
TCGA-DS-A0VL-01A-21R-A10U-07	0.0796263	0	0.065972	0.193441	0	0.0389705	0.153743	0.0775177	0.0148239	0	0.0232	0.0643684	0.000211931	0.0771274	0.0631412	0.0449664	0.0437674	0.0491425	0	0.00955703	0	0.000423297	0.003	0.311783	0.95836
TCGA-VS-A9UR-01A-11R-A42T-07	0.0277081	0	0	0.14144	0	0.12731	0	0.139813	0.0923939	0	0	0.127235	0.00292223	0.150056	0.0930372	0.0225093	0	0.0223839	0.0529483	0	0	0.000242181	0.086	0.122392	1.06274
TCGA-DG-A2KH-01A-21R-A22U-07	0.176097	0	0.184745	0.136864	0	0.208257	0.0486028	0.0177159	0.000839348	0.00146689	0.00567815	0.0183457	0	0.0116882	0.00671772	0.0198029	0.0581145	0.0791511	0.00250367	0	0	0.0234097	0.011	0.241532	1.00762
TCGA-4J-AA1J-01A-21R-A38B-07	0.0345683	0	0.00726413	0.0480269	0	0.124767	0.012402	0.0750488	0.00474073	0	0	0.0390249	0	0.318976	0.0285014	0.100471	0	0.0918133	0.00728874	0.0389354	0	0.0681713	0.024	0.212716	1.00899
TCGA-FU-A23L-01A-11R-A16R-07	0.0111323	0	0	0.364857	0	0.0499123	0.183946	0.0240859	0.0366534	0	0.0279858	0.00497927	0.00499479	0.0241376	0.0961636	0.0536601	0.0280692	0.0597859	0.0296371	0	0	0	0.037	0.173845	1.03595
TCGA-ZJ-AAXI-01A-11R-A42T-07	0	0.00410904	0.0112797	0.108688	0	0.136148	0	0.0507828	0.0715374	0	0	0.123013	0.00463363	0.0478241	0.0808412	0.0525532	0.166077	0.0361053	0.106409	0	0	0	0.088	0.121593	1.03986
TCGA-EK-A2R9-01A-11R-A18M-07	0.00319697	0	0.00271887	0.230315	0	0	0.0996329	0.0708261	0.0393362	0	0	0.0470215	0.0037615	0.0649776	0.181374	0.0314635	0.180179	0	0.0451965	0	0	0	0.001	0.382941	0.926886
TCGA-Q1-A5R1-01A-11R-A28H-07	0.181206	0	0.149151	0.104421	0	0.169901	0.0203738	0.042284	0.0310162	0	0	0.0376707	0	0.0283031	0.0295226	0.0884788	0.023415	0.0534222	0.0408343	0	0	0	0.011	0.238298	0.999632
TCGA-VS-A9UY-01A-11R-A42T-07	0.0437671	0	0.0619055	0.126044	0	0	0.0520972	0.0533817	0.0340466	0.000784538	0	0.077349	0	0.184436	0.0737749	0.187653	0	0.0715286	0	0.0260408	0	0.00719157	0.005	0.276668	0.973208
TCGA-VS-A8EH-01A-11R-A36F-07	0	0.00104857	0	0	0	0.119429	0	0.036976	0.0513201	0.0275026	0	0.126475	0.00241956	0.0801211	0.0134269	0.0785879	0.292953	0.0280677	0.141673	0	0	0	0.018	0.224527	0.99362

## Sheet: S6
Tumour microenvironment stromal score, immune score, and total tumour microenvironment score for each sample in the CESC cohort.
ID	StromalScore	ImmuneScore	ESTIMATEScore
TCGA-EK-A2RO-01A-11R-A18M-07	-207.489	350.988	143.498
TCGA-VS-A8EB-01A-11R-A36F-07	-974.908	888.609	-86.2998
TCGA-EA-A3Y4-01A-51R-A24H-07	-577.104	2126.41	1549.3
TCGA-C5-A2LS-01A-22R-A22U-07	-2161.08	-236.389	-2397.47
TCGA-C5-A1M8-01A-21R-A13Y-07	-1205.53	-13.4857	-1219.02
TCGA-HM-A6W2-01A-21R-A33Z-07	-341.483	309.011	-32.4722
TCGA-C5-A7CH-01A-11R-A33Z-07	-957.01	204.145	-752.866
TCGA-C5-A3HE-01A-21R-A22U-07	-700.715	1665.84	965.125
TCGA-EK-A2RL-01A-11R-A18M-07	-1462.97	-102.094	-1565.07
TCGA-EX-A1H6-01B-11R-A22U-07	-1048.34	159.206	-889.132
TCGA-EK-A2R8-01A-21R-A18M-07	-999.659	468.804	-530.855
TCGA-UC-A7PD-01A-11R-A352-07	-1260.06	333.566	-926.49
TCGA-MA-AA3Z-01A-11R-A38B-07	-1498.88	1253.04	-245.834
TCGA-VS-A9UD-01A-11R-A42T-07	-936.376	2355.77	1419.4
TCGA-VS-A954-01A-11R-A38B-07	-732.647	468.271	-264.375
TCGA-ZJ-AB0H-01A-11R-A42T-07	-213.11	1779.16	1566.05
TCGA-EK-A2PG-01A-11R-A18M-07	-2004.17	42.7538	-1961.42
TCGA-C5-A3HD-01B-11R-A213-07	-2020.72	-234.463	-2255.18
TCGA-JX-A3Q8-01A-11R-A21T-07	-1248.07	980.015	-268.059
TCGA-EA-A3HQ-01A-11R-A213-07	-370.016	1356.19	986.177
TCGA-EX-A8YF-01A-11R-A37O-07	-983.891	1474.37	490.478
TCGA-DS-A0VN-01A-21R-A10U-07	-53.2514	2144.62	2091.37
TCGA-EK-A2H0-01A-11R-A180-07	-1741.41	510.278	-1231.13
TCGA-FU-A3HZ-01A-11R-A213-07	-1023.56	187.799	-835.765
TCGA-C5-A1MH-01A-11R-A14Y-07	18.6329	1978.67	1997.3
TCGA-IR-A3L7-01A-21R-A213-07	-1266.28	-434.72	-1701
TCGA-MA-AA3W-01A-11R-A38B-07	-811.944	2274.08	1462.14
TCGA-C5-A0TN-01A-21R-A14Y-07	-1090.26	535.504	-554.759
TCGA-IR-A3LB-01A-11R-A24H-07	-1.84143	492.536	490.695
TCGA-VS-A952-01A-11R-A38B-07	-1762.52	-63.3778	-1825.9
TCGA-C5-A1MQ-01A-11R-A14Y-07	67.7101	2047.9	2115.61
TCGA-C5-A3HF-01A-11R-A213-07	-709.369	826.348	116.979
TCGA-EX-A69M-01A-11R-A32P-07	-1102.3	1676.57	574.266
TCGA-C5-A1MP-01A-11R-A14Y-07	341.661	1943.04	2284.7
TCGA-C5-A7CG-01A-11R-A32P-07	-375.663	2626.77	2251.11
TCGA-C5-A1BN-01B-11R-A14Y-07	-1682.72	-312.267	-1994.99
TCGA-FU-A5XV-01A-11R-A28H-07	-1191	394.505	-796.497
TCGA-EA-A3QE-01A-21R-A21T-07	-533.288	2159.57	1626.28
TCGA-C5-A2M2-01A-21R-A18M-07	-1902.1	-112.081	-2014.18
TCGA-VS-A8Q8-01A-11R-A37O-07	-814.513	1461.54	647.027
TCGA-BI-A0VR-01A-11R-A10U-07	-483.05	1631.63	1148.58
TCGA-EK-A2PL-01A-11R-A18M-07	-1503.35	394.717	-1108.63
TCGA-DR-A0ZL-01A-11R-A10U-07	-1744.8	48.9423	-1695.86
TCGA-LP-A5U3-01A-11R-A28H-07	-1184.47	985.603	-198.863
TCGA-MY-A5BF-01A-11R-A26T-07	-1027.89	1347.69	319.801
TCGA-Q1-A73S-01A-11R-A33Z-07	-1351.83	-561.849	-1913.68
TCGA-JW-A5VH-01A-11R-A28H-07	-781.973	-927.493	-1709.47
TCGA-VS-A9UP-01A-11R-A42T-07	-1325.51	-1125.58	-2451.09
TCGA-C5-A1BK-01B-11R-A13Y-07	-514.618	2342.36	1827.74
TCGA-VS-A8EC-01A-11R-A36F-07	-2055.31	-1147.71	-3203.02
TCGA-IR-A3LH-01A-21R-A213-07	644.592	2619.83	3264.42
TCGA-VS-A8QA-01A-11R-A37O-07	-2029.09	409.234	-1619.86
TCGA-C5-A8XJ-01A-11R-A37O-07	-229.602	425.528	195.925
TCGA-EA-A5FO-01A-21R-A28H-07	-2290.92	-522.41	-2813.33
TCGA-FU-A3HY-01A-11R-A21T-07	-1687.55	-145.02	-1832.57
TCGA-FU-A3TQ-01A-11R-A22U-07	-755.228	977.585	222.358
TCGA-FU-A57G-01A-11R-A26T-07	405.139	-45.5928	359.546
TCGA-C5-A3HL-01A-11R-A213-07	-1259.78	325.851	-933.932
TCGA-DS-A0VM-01A-11R-A10U-07	-495.696	763.33	267.635
TCGA-DS-A7WH-01A-22R-A352-07	-26.8616	129.155	102.294
TCGA-EK-A2RN-01A-12R-A213-07	-914.423	1400.63	486.205
TCGA-ZJ-AAXB-01A-11R-A42T-07	-706.749	-280.982	-987.731
TCGA-C5-A2LX-01A-11R-A18M-07	-259.113	2247.09	1987.98
TCGA-EA-A410-01A-11R-A32Y-07	-253.552	246.984	-6.56799
TCGA-JX-A3PZ-01A-11R-A32Y-07	-328.848	1476.63	1147.78
TCGA-EX-A69L-01A-11R-A32P-07	-275.001	2130.03	1855.03
TCGA-Q1-A6DV-01A-11R-A32P-07	-1723.28	247.463	-1475.82
TCGA-VS-A953-01A-11R-A38B-07	-1593.41	497.904	-1095.5
TCGA-C5-A1M5-01A-11R-A13Y-07	-842.691	1351.85	509.156
TCGA-C5-A902-01A-11R-A37O-07	-1411.98	1513.31	101.322
TCGA-C5-A1M7-01A-11R-A13Y-07	-826.286	1155.92	329.632
TCGA-VS-A9V1-01A-11R-A42T-07	-1639.06	421.075	-1217.99
TCGA-DG-A2KK-01A-11R-A180-07	-1203.78	697.599	-506.181
TCGA-EA-A3HU-01A-11R-A213-07	-499.497	2255.32	1755.83
TCGA-C5-A1BE-01B-11R-A13Y-07	-961.6	547.412	-414.188
TCGA-WL-A834-01A-11R-A352-07	-998.233	-89.6227	-1087.86
TCGA-FU-A3EO-01A-11R-A213-07	-851.619	918.354	66.7354
TCGA-Q1-A73O-01A-11R-A32P-07	-853.612	1005.63	152.018
TCGA-JW-AAVH-01A-11R-A38B-07	-1742.07	70.2931	-1671.78
TCGA-HM-A4S6-01A-11R-A26T-07	-237.265	1599.95	1362.68
TCGA-VS-A9UV-01A-11R-A42T-07	-1510.69	161.464	-1349.23
TCGA-EA-A5ZE-01A-11R-A28H-07	19.9326	1610.57	1630.5
TCGA-VS-A9V5-01A-11R-A42T-07	-1304.13	-140.756	-1444.88
TCGA-C5-A1BJ-01A-11R-A13Y-07	-459.46	1290.46	831.001
TCGA-Q1-A73R-01A-11R-A33Z-07	-1109.94	-278.092	-1388.03
TCGA-IR-A3LI-01A-11R-A32Y-07	-2380.67	-363.139	-2743.81
TCGA-C5-A1MN-01A-11R-A14Y-07	-1360.9	229.332	-1131.57
TCGA-C5-A7XC-01A-11R-A38B-07	-430.19	1323.87	893.683
TCGA-ZJ-AAXJ-01A-11R-A42T-07	-1434.42	605.875	-828.546
TCGA-EA-A1QS-01A-61R-A22U-07	804.191	740.659	1544.85
TCGA-C5-A7UE-01A-11R-A33Z-07	-1527.06	426.457	-1100.6
TCGA-EK-A3GM-01A-11R-A213-07	-1888.4	-238.033	-2126.43
TCGA-FU-A3WB-01A-11R-A22U-07	-1201.53	-151.584	-1353.11
TCGA-JW-A5VJ-01A-11R-A28H-07	-1279.67	253.886	-1025.78
TCGA-LP-A4AW-01A-11R-A24H-07	211.556	374.447	586.003
TCGA-VS-A9V4-01A-12R-A42T-07	-1683.42	-136.283	-1819.7
TCGA-ZJ-AAXU-01A-11R-A42T-07	-912.711	1523.11	610.4
TCGA-VS-A957-01A-11R-A42T-07	-2048.36	-52.0321	-2100.39
TCGA-EX-A449-01A-11R-A32Y-07	-1755.32	-81.6071	-1836.93
TCGA-HG-A2PA-01A-11R-A213-07	-599.221	907.791	308.571
TCGA-MA-AA3Y-01A-11R-A38B-07	-412.526	1755.01	1342.48
TCGA-VS-A9UI-01A-11R-A42T-07	-1276.96	1213.11	-63.8499
TCGA-JW-A5VL-01A-11R-A28H-07	-980.272	1494.47	514.202
TCGA-VS-A8EI-01A-11R-A37O-07	-707.288	1212.78	505.492
TCGA-EA-A97N-01A-11R-A38B-07	-278.367	259.867	-18.5002
TCGA-EA-A78R-01A-11R-A32P-07	-271.459	1102.89	831.427
TCGA-C5-A7CK-01A-11R-A32P-07	-501.096	-504.804	-1005.9
TCGA-FU-A3NI-01A-11R-A21T-07	-620.275	590.603	-29.6714
TCGA-EA-A556-01A-11R-A26T-07	-156.406	-350.227	-506.633
TCGA-C5-A8YQ-01A-11R-A37O-07	-1165.27	499.152	-666.115
TCGA-IR-A3LF-01A-21R-A22U-07	-928.123	611.099	-317.024
TCGA-C5-A7X8-01A-11R-A36F-07	151.027	824.56	975.587
TCGA-VS-A9U6-01A-11R-A42T-07	-730.692	996.181	265.488
TCGA-VS-A94Z-01A-11R-A38B-07	-336.205	2238.27	1902.06
TCGA-VS-A94Y-01A-11R-A38B-07	-691.093	594.041	-97.0513
TCGA-C5-A2LV-01A-11R-A18M-07	-607.402	1403.74	796.341
TCGA-C5-A8YR-01A-12R-A37O-07	-700.979	1511	810.025
TCGA-JW-A852-01A-11R-A352-07	-1411.7	777.977	-633.724
TCGA-VS-A9UJ-01A-11R-A42T-07	-1488.46	-974.382	-2462.84
TCGA-DS-A0VK-01A-21R-A10U-07	-766.991	83.6667	-683.325
TCGA-DG-A2KL-01A-11R-A180-07	461.464	1082.75	1544.21
TCGA-DG-A2KJ-01A-11R-A32Y-07	-645.643	1798.03	1152.39
TCGA-DS-A7WI-01A-12R-A352-07	-1398.17	873.359	-524.813
TCGA-C5-A7CO-01A-11R-A352-07	-1438.83	605.05	-833.781
TCGA-ZJ-AAX8-01A-11R-A42T-07	298.213	1436.84	1735.05
TCGA-LP-A4AU-01A-32R-A32Y-07	-893.935	814.853	-79.0821
TCGA-EK-A3GK-01A-11R-A213-07	-1918.25	503.585	-1414.66
TCGA-JX-A5QV-01A-22R-A28H-07	-1334.28	969.008	-365.276
TCGA-C5-A907-01A-11R-A37O-07	-1037.85	999.569	-38.2824
TCGA-MY-A5BD-01A-11R-A26T-07	-1703.67	-41.2708	-1744.94
TCGA-UC-A7PI-01A-11R-A42S-07	-1671.53	-31.8951	-1703.42
TCGA-VS-A9UH-01A-11R-A42T-07	365.521	2344.52	2710.04
TCGA-LP-A4AV-01A-11R-A32Y-07	-102.785	1751.09	1648.31
TCGA-VS-A8QF-01A-21R-A37O-07	-671.555	1122.44	450.887
TCGA-UC-A7PG-01A-11R-A42S-07	-782.303	251.007	-531.296
TCGA-VS-A9UO-01A-11R-A42T-07	-2375.37	-66.1106	-2441.48
TCGA-LP-A5U2-01A-11R-A28H-07	-1318.71	350.249	-968.456
TCGA-JX-A3Q0-01A-11R-A32Y-07	-920.874	1416.08	495.201
TCGA-EX-A3L1-01A-11R-A32Y-07	-479.129	1087.43	608.299
TCGA-EA-A3HS-01A-11R-A213-07	-808.688	712.774	-95.9148
TCGA-C5-A2LT-01A-11R-A18M-07	-288.075	1233.79	945.717
TCGA-ZX-AA5X-01A-11R-A42T-07	645.811	1536.67	2182.48
TCGA-EA-A439-01A-11R-A24H-07	48.6349	188.349	236.984
TCGA-C5-A7CL-01A-11R-A32P-07	-716.978	526.639	-190.339
TCGA-C5-A1MF-01A-11R-A13Y-07	-607.227	1301.82	694.593
TCGA-VS-A8EL-01A-11R-A37O-07	-279.017	2036.19	1757.17
TCGA-EK-A2GZ-01A-11R-A180-07	-1373.56	590.836	-782.724
TCGA-VS-A8QM-01A-11R-A37O-07	79.5914	2159.36	2238.95
TCGA-EX-A1H5-01A-31R-A13Y-07	-1234.9	117.088	-1117.81
TCGA-Q1-A5R2-01A-11R-A28H-07	-422.476	1533.22	1110.75
TCGA-HM-A3JK-01A-11R-A32Y-07	649.437	1137.03	1786.47
TCGA-C5-A7CJ-01A-11R-A32P-07	176.688	1558.16	1734.84
TCGA-C5-A7UC-01A-11R-A352-07	-1460.59	-339.588	-1800.18
TCGA-C5-A1MJ-01A-11R-A14Y-07	194.687	601.275	795.962
TCGA-EA-A3QD-01A-32R-A22U-07	354.018	2614.22	2968.24
TCGA-VS-A8QH-01A-11R-A37O-07	-1463.24	-24.5227	-1487.77
TCGA-C5-A1ME-01A-11R-A13Y-07	-1096.37	1025.73	-70.6468
TCGA-C5-A901-01A-11R-A37O-07	-706.888	645.493	-61.3957
TCGA-C5-A8YT-01A-11R-A37O-07	53.326	340.496	393.822
TCGA-EK-A2PM-01A-11R-A18M-07	-1352.19	-1083.68	-2435.87
TCGA-FU-A770-01A-11R-A33Z-07	-1432.93	471.152	-961.775
TCGA-EK-A2RB-01A-11R-A18M-07	-1373.35	485.295	-888.052
TCGA-VS-A9UM-01A-11R-A42T-07	-169.676	1335.08	1165.41
TCGA-VS-A9V2-01A-11R-A42T-07	-780.306	1467.38	687.069
TCGA-FU-A3TX-01A-11R-A22U-07	-1099.72	867.316	-232.409
TCGA-C5-A2LZ-01A-11R-A213-07	-1401.12	981.683	-419.441
TCGA-ZJ-A8QR-01A-11R-A37O-07	-1435.52	516.256	-919.263
TCGA-JW-A5VG-01A-11R-A28H-07	-1238.92	1204.81	-34.108
TCGA-MU-A5YI-01A-11R-A32P-07	376.494	1077.81	1454.31
TCGA-Q1-A73P-01A-11R-A32P-07	-1090.68	829.26	-261.419
TCGA-JW-A5VK-01A-11R-A28H-07	-1658.3	-90.7961	-1749.09
TCGA-DS-A1O9-01A-11R-A14Y-07	38.6788	1700.63	1739.3
TCGA-PN-A8MA-01A-11R-A36F-07	-560.039	655.223	95.1841
TCGA-EA-A5ZF-01A-11R-A28H-07	-372.615	-281.173	-653.788
TCGA-VS-A9UQ-01A-21R-A42T-07	-768.207	80.3315	-687.875
TCGA-MA-AA42-01A-12R-A38B-07	-365.099	2824.18	2459.08
TCGA-VS-A9U7-01A-11R-A42T-07	-836.782	1553.03	716.25
TCGA-DS-A1OD-01A-11R-A14Y-07	-187.766	2413.96	2226.19
TCGA-ZJ-AAX4-01A-11R-A42T-07	-398.365	1692.67	1294.3
TCGA-MY-A913-01A-11R-A37O-07	-876.052	1117.82	241.767
TCGA-UC-A7PF-01A-11R-A352-07	-278.176	1926.05	1647.88
TCGA-C5-A2LY-01A-31R-A18M-07	-599.381	2187.31	1587.93
TCGA-VS-A9UU-01A-11R-A42T-07	-1573.6	138.361	-1435.24
TCGA-C5-A8ZZ-01A-11R-A37O-07	265.113	-189.08	76.0326
TCGA-EK-A3GJ-01A-21R-A213-07	-1033.53	1578.91	545.377
TCGA-C5-A2M1-01A-11R-A18M-07	-1234.57	1394.91	160.337
TCGA-C5-A1MI-01A-11R-A14Y-07	-825.514	719.767	-105.747
TCGA-EA-A6QX-01A-12R-A33Z-07	-815.172	1120.89	305.713
TCGA-C5-A7X3-01A-11R-A352-07	-276.819	1350.44	1073.62
TCGA-EA-A3HT-01A-61R-A21T-07	145.836	908.285	1054.12
TCGA-UC-A7PG-06A-11R-A42S-07	-758.522	1520.29	761.767
TCGA-VS-A9UB-01A-22R-A42T-07	-837.15	2238.78	1401.63
TCGA-VS-A8EK-01A-12R-A37O-07	-1557.23	411.198	-1146.03
TCGA-VS-A9UC-01A-11R-A42T-07	-457.521	1099.74	642.215
TCGA-VS-A958-01A-11R-A42T-07	-727.057	2262.26	1535.21
TCGA-EK-A2R7-01A-11R-A18M-07	-943.529	1071.25	127.719
TCGA-C5-A1M6-01A-11R-A13Y-07	-1485.28	-551.53	-2036.81
TCGA-EK-A2RA-01A-11R-A18M-07	-1327.97	1692.81	364.838
TCGA-VS-A8EG-01A-11R-A36F-07	-1687.13	226.015	-1461.11
TCGA-LP-A7HU-01A-11R-A33Z-07	-661.607	1261.27	599.659
TCGA-VS-A9V3-01A-11R-A42T-07	-980.849	1108.61	127.763
TCGA-DS-A1OC-01A-11R-A14Y-07	-1065.45	1105.7	40.2455
TCGA-VS-A8Q9-01A-12R-A37O-07	-1648.1	264.771	-1383.33
TCGA-EK-A2H1-01A-11R-A180-07	-146.242	1535.17	1388.93
TCGA-ZJ-AAXT-01A-11R-A42T-07	-1227.21	570.267	-656.946
TCGA-EK-A2PI-01A-11R-A18M-07	-793.933	-357.518	-1151.45
TCGA-VS-A94X-01A-11R-A38B-07	-1503.62	430.46	-1073.16
TCGA-VS-A9UT-01A-11R-A42T-07	197.292	2574.5	2771.79
TCGA-EA-A5O9-01A-11R-A28H-07	-1382.73	685.885	-696.842
TCGA-VS-A9U5-01A-11R-A42T-07	-1292.01	1192.31	-99.704
TCGA-EK-A2IP-01A-11R-A180-07	-1433.59	437.849	-995.74
TCGA-RA-A741-01A-11R-A33Z-07	-605.269	1594.32	989.049
TCGA-IR-A3LC-01A-11R-A213-07	-1052.54	631.278	-421.261
TCGA-DG-A2KM-01A-11R-A180-07	601.646	3404.35	4006
TCGA-FU-A3YQ-01A-11R-A22U-07	16.5838	1828.6	1845.19
TCGA-EK-A3GN-01A-11R-A213-07	-1936.19	-492.027	-2428.22
TCGA-C5-A8XH-01A-11R-A37O-07	-919.416	1130.99	211.573
TCGA-C5-A1BM-01A-11R-A13Y-07	-346.513	1804.81	1458.29
TCGA-DS-A1OB-01A-11R-A14Y-07	-775.566	756.559	-19.007
TCGA-EA-A43B-01A-81R-A32Y-07	-548.811	1492.74	943.927
TCGA-BI-A20A-01A-11R-A14Y-07	-596.462	1568.92	972.454
TCGA-VS-A9UZ-01A-11R-A42T-07	-1220.5	548.894	-671.605
TCGA-EA-A5ZD-01A-11R-A28H-07	-419.509	1430.8	1011.29
TCGA-C5-A1BQ-01C-11R-A213-07	-853.603	1413.89	560.29
TCGA-JW-A5VI-01A-11R-A28H-07	-381.075	980.941	599.865
TCGA-ZJ-AAXF-01A-31R-A42T-07	-193.029	1616.2	1423.17
TCGA-IR-A3LA-01A-11R-A22U-07	-832.521	271.702	-560.819
TCGA-EK-A2RK-01A-11R-A18M-07	-1140.25	1216.32	76.0707
TCGA-C5-A7CM-01A-11R-A33Z-07	-947.119	-181.601	-1128.72
TCGA-LP-A4AX-01A-12R-A24H-07	-251.121	1975.38	1724.25
TCGA-Q1-A5R3-01A-11R-A28H-07	-1222.78	1205.92	-16.859
TCGA-C5-A8XI-01A-11R-A37O-07	-1008.98	1089.43	80.4503
TCGA-MA-AA3X-01A-22R-A42S-07	-286.081	1342.04	1055.96
TCGA-VS-AA62-01A-11R-A42T-07	-433.219	2024.69	1591.48
TCGA-C5-A1BF-01B-11R-A13Y-07	-270.07	1094	823.929
TCGA-C5-A1BI-01B-11R-A13Y-07	-253.888	1675.47	1421.58
TCGA-HM-A6W2-06A-22R-A33Z-07	-1573.2	-715.204	-2288.41
TCGA-EK-A2IR-01A-11R-A180-07	-1640.87	-899.278	-2540.15
TCGA-VS-A9UL-01A-11R-A42T-07	-1897.99	-1187.55	-3085.53
TCGA-XS-A8TJ-01A-11R-A36F-07	-658.378	862.109	203.732
TCGA-C5-A1M9-01A-11R-A13Y-07	-1392.87	221.192	-1171.67
TCGA-FU-A40J-01A-11R-A24H-07	-808.067	976.884	168.816
TCGA-HM-A3JJ-01A-21R-A21T-07	55.0784	1131.75	1186.83
TCGA-MA-AA41-01A-11R-A38B-07	-1328.11	552.644	-775.465
TCGA-EA-A411-01A-11R-A24H-07	190.731	664.191	854.922
TCGA-DS-A3LQ-01A-21R-A21T-07	-20.9756	591.291	570.316
TCGA-EK-A2PK-01A-11R-A18M-07	-294.052	2038.07	1744.01
TCGA-VS-A950-01A-11R-A42T-07	-906.819	338.913	-567.906
TCGA-VS-A94W-01A-12R-A37O-07	-617.466	1824.04	1206.58
TCGA-VS-A959-01A-11R-A42T-07	-832.971	1149.98	317.01
TCGA-2W-A8YY-01A-11R-A37O-07	-1066.94	315.18	-751.758
TCGA-DS-A5RQ-01A-11R-A28H-07	-883.011	1103	219.992
TCGA-Q1-A6DT-01A-11R-A32P-07	-1224.28	90.6515	-1133.63
TCGA-JW-A69B-01A-11R-A32P-07	-675.219	821.557	146.338
TCGA-ZJ-AAXA-01A-11R-A42T-07	-896.875	-38.405	-935.28
TCGA-EA-A1QT-01A-11R-A14Y-07	-1046.05	438.244	-607.809
TCGA-MY-A5BE-01A-21R-A26T-07	81.6615	3131.93	3213.59
TCGA-MU-A51Y-01A-11R-A26T-07	-113.37	1932.08	1818.71
TCGA-FU-A23K-01A-11R-A16R-07	-362.731	1486.29	1123.56
TCGA-EA-A3HR-01A-11R-A213-07	-1013.65	293.314	-720.337
TCGA-VS-A8QC-01A-11R-A37O-07	-476.734	402.955	-73.7792
TCGA-ZJ-AB0I-01A-11R-A42T-07	-1096.55	643.502	-453.05
TCGA-GH-A9DA-01A-21R-A37O-07	-763.14	1021.14	258.001
TCGA-EK-A2RC-01A-11R-A18M-07	-315.551	1477.57	1162.02
TCGA-DS-A7WF-01A-11R-A352-07	-833.015	21.5887	-811.427
TCGA-EA-A44S-01A-12R-A26T-07	-719.787	1130.38	410.591
TCGA-Q1-A6DW-01A-11R-A32P-07	-973.092	543.903	-429.189
TCGA-FU-A2QG-01A-11R-A18M-07	-1752.34	483.277	-1269.06
TCGA-C5-A1MK-01A-11R-A14Y-07	100.2	710.554	810.754
TCGA-ZJ-A8QO-01A-11R-A37O-07	-134.652	1651.83	1517.18
TCGA-MA-AA43-01A-11R-A42T-07	-325.888	188.977	-136.911
TCGA-C5-A1BL-01A-11R-A13Y-07	-1188.85	1276.54	87.6891
TCGA-EA-A4BA-01A-21R-A26T-07	-636.556	-831.848	-1468.4
TCGA-ZJ-A8QQ-01A-11R-A37O-07	-1487.19	428.068	-1059.13
TCGA-VS-A8EJ-01A-11R-A37O-07	-1234.31	308.208	-926.1
TCGA-C5-A7UI-01A-11R-A36F-07	-650.815	1699.2	1048.38
TCGA-Q1-A73Q-01A-21R-A32P-07	-1344.65	41.7284	-1302.92
TCGA-DS-A1OA-01A-11R-A14Y-07	-423.157	1399.97	976.816
TCGA-C5-A8XK-01A-11R-A37O-07	-1258.69	496.505	-762.186
TCGA-C5-A905-01A-11R-A37O-07	-1794.51	114.442	-1680.06
TCGA-C5-A7X5-01A-11R-A36F-07	-1273.17	-417.091	-1690.26
TCGA-EK-A2RM-01A-21R-A18M-07	-340.367	90.9214	-249.445
TCGA-IR-A3LL-01A-11R-A213-07	-542.864	2198.33	1655.47
TCGA-DR-A0ZM-01A-12R-A10U-07	-328.188	1919.38	1591.2
TCGA-R2-A69V-01A-11R-A32P-07	251.836	2985.87	3237.71
TCGA-C5-A7UH-01A-11R-A352-07	-804.936	636.539	-168.397
TCGA-IR-A3LK-01A-12R-A213-07	-1344.78	1029.73	-315.051
TCGA-EA-A50E-01A-21R-A26T-07	330.613	798.773	1129.39
TCGA-EK-A2RE-01A-11R-A18M-07	-1276.06	-324.129	-1600.19
TCGA-ZJ-AAXD-01A-21R-A42T-07	-529.556	229.255	-300.301
TCGA-ZJ-AAXN-01A-11R-A42T-07	-789.719	1039.11	249.391
TCGA-BI-A0VS-01A-11R-A10U-07	-480.134	868.847	388.713
TCGA-C5-A1ML-01A-11R-A14Y-07	-975.403	623.598	-351.804
TCGA-MU-A8JM-01A-11R-A36F-07	-929.627	1113.61	183.984
TCGA-EK-A2RJ-01A-11R-A18M-07	-720.977	1507.91	786.929
TCGA-VS-A9V0-01A-11R-A42T-07	-1524.72	-601.017	-2125.74
TCGA-DS-A0VL-01A-21R-A10U-07	-1125.69	963.627	-162.064
TCGA-VS-A9UR-01A-11R-A42T-07	-1695.57	-135.78	-1831.35
TCGA-DG-A2KH-01A-21R-A22U-07	-2401.02	-272.472	-2673.49
TCGA-4J-AA1J-01A-21R-A38B-07	-679.845	98.3322	-581.512
TCGA-FU-A23L-01A-11R-A16R-07	-927.206	1556.99	629.781
TCGA-ZJ-AAXI-01A-11R-A42T-07	-1575.98	419.788	-1156.19
TCGA-EK-A2R9-01A-11R-A18M-07	-39.373	1414.67	1375.3
TCGA-Q1-A5R1-01A-11R-A28H-07	-1448.87	332.141	-1116.73
TCGA-VS-A9UY-01A-11R-A42T-07	-1011.29	924.774	-86.5185
TCGA-VS-A8EH-01A-11R-A36F-07	-1627.77	39.158	-1588.61

## Sheet: S7
Construction of an independent prognostic model for the CESC cohort: factors and coefficients
Gene	Coef
AC008124.1	-0.494495
RPP38-DT	-0.702415
AC015922.2	0.0961907
AC073529.1	-1.65136

## Sheet: S8
Survival time and survival status, lncRNA coefficient, risk score and high/low risk classification for each sample in the CESC cohort
id	futime	fustat	AC008124.1	RPP38-DT	AC015922.2	AC073529.1	riskScore	risk
TCGA-EK-A2RO	0.00547945	0	1.10776	0.0710566	0.760463	0.0659042	0.530797	high
TCGA-C5-A1M8	2.51781	0	2.8733	0.213716	0.0754033	0.15716	0.161504	low
TCGA-HM-A6W2	0.786301	0	8.94506	0.740859	5.39944	0.250004	0.00792966	low
TCGA-EX-A1H6	0.660274	0	1.05762	0.157267	4.24965	0.185332	0.588175	high
TCGA-EK-A2R8	0.120548	0	0.800865	0.0333472	3.7336	0.228876	0.645155	high
TCGA-UC-A7PD	0.972603	1	0.571529	0.0668958	0.440574	0.235771	0.508357	high
TCGA-MA-AA3Z	1.63014	0	1.30216	0.1458	0.0720178	0.186615	0.350791	low
TCGA-ZJ-AB0H	0.003	0	1.32088	0.0700781	1.3846	0.107245	0.474114	high
TCGA-EK-A2PG	0.126027	0	1.08315	0.189963	0	0.194734	0.371346	low
TCGA-C5-A3HD	4.33425	0	1.09334	0.227419	0.795695	0.258388	0.349746	low
TCGA-DS-A0VN	9.88767	0	0.539431	0.104564	0.368923	0.0665019	0.660654	high
TCGA-FU-A3HZ	3.02192	0	1.64919	0.213816	3.47017	0.118987	0.43675	low
TCGA-IR-A3L7	12.2822	0	2.55953	0.0440567	1.52332	0.637449	0.110499	low
TCGA-MA-AA3W	1.87671	0	1.25246	0.225265	1.39087	0.172368	0.395179	low
TCGA-VS-A952	4.23836	0	7.68436	0.66013	0.399269	0.307381	0.0088022	low
TCGA-EX-A69M	0.693151	1	0.565863	0.0705995	1.56926	0.0785763	0.734757	high
TCGA-C5-A1MP	0.29863	0	1.4461	0.0866729	2.1406	0.110247	0.471367	high
TCGA-C5-A7CG	17.5562	0	2.1346	0.185252	0.807395	0.357788	0.182895	low
TCGA-C5-A2M2	2.76986	1	1.71056	0.266478	0.210602	0.284723	0.226964	low
TCGA-EK-A2PL	0.0356164	0	1.55672	0.0886669	0.510963	0.139804	0.362843	low
TCGA-LP-A5U3	0.0684932	0	0.896675	0.157314	0.333021	0.318911	0.350462	low
TCGA-MY-A5BF	1.73699	0	1.35384	0.0360818	1.3664	0.180714	0.422402	low
TCGA-Q1-A73S	1.88493	0	1.48081	0.152563	0.226074	0.13584	0.352753	low
TCGA-JW-A5VH	0.273973	1	2.07847	0.241972	1.8782	0.134656	0.289541	low
TCGA-VS-A8EC	3.37534	0	1.1441	0.122543	0	0.306876	0.313928	low
TCGA-EA-A5FO	1.16986	0	1.98597	0.186786	2.43837	0.564275	0.163569	low
TCGA-FU-A3HY	2.6137	0	0.849134	0.12553	0	0.270112	0.385151	low
TCGA-FU-A3TQ	2.17808	0	2.01106	0.202444	0.642835	0.156917	0.263434	low
TCGA-FU-A57G	2.95342	0	2.50995	0.521284	9.89896	0.116037	0.428808	low
TCGA-EK-A2RN	0.194521	0	0.854438	0.0416348	0.154241	0.092678	0.554345	high
TCGA-EA-A410	2.2	0	1.18657	0.126227	1.19031	0.0766302	0.502849	high
TCGA-EX-A69L	1.64932	0	0.920701	0.153377	4.31251	0.10505	0.724938	high
TCGA-Q1-A6DV	1.34521	0	2.13846	0.477661	11.164	0.369548	0.394806	low
TCGA-VS-A953	1.30685	1	0.56159	0.0357201	0	0.0894511	0.637303	high
TCGA-C5-A1M5	5.62192	1	2.20056	0.122312	0.120831	0.249574	0.207092	low
TCGA-C5-A902	0.408219	0	1.15197	0.198167	3.42594	0.122532	0.558981	high
TCGA-VS-A9V1	0.430137	1	0.995896	0.48286	10.236	0.246316	0.775858	high
TCGA-EA-A3HU	2.77534	0	1.05754	0.127056	0.941389	0.273986	0.377535	low
TCGA-FU-A3EO	1.34247	0	0.570178	0.038533	0.380666	0.150104	0.594357	high
TCGA-VS-A9UV	0.284932	1	1.17753	0.193289	0.159125	0.0986005	0.420811	low
TCGA-Q1-A73R	1.55342	0	2.96112	0.203943	0.271216	0.275002	0.130609	low
TCGA-IR-A3LI	6.83014	0	1.43113	0.104491	4.25809	0.123566	0.562399	high
TCGA-C5-A7XC	4.24932	0	1.4617	0.239088	3.47344	0.125224	0.46607	high
TCGA-ZJ-AAXJ	0.003	0	1.3842	0.259762	0.160386	0.18973	0.311977	low
TCGA-EA-A1QS	3.29589	0	1.25534	0.179175	8.81009	0.0362581	1.04181	high
TCGA-FU-A3WB	1.34521	0	2.46726	0.202648	0.346492	0.294943	0.162656	low
TCGA-JW-A5VJ	1.61096	0	1.25926	0.133907	0.712309	0.0573217	0.475733	high
TCGA-HG-A2PA	2.11781	0	1.38187	0.0620122	3.10137	0.228625	0.446595	high
TCGA-VS-A9UI	3.4137	0	0.998893	0.112659	0.092746	0.125388	0.462449	high
TCGA-VS-A8EI	1.50411	0	1.03994	0.310032	0.638083	0.323496	0.299737	low
TCGA-C5-A7CK	11.1945	1	1.87441	0.110361	1.1811	0.179127	0.305258	low
TCGA-EA-A556	1.2411	0	1.99972	1.0009	6.3833	0.133961	0.272777	low
TCGA-C5-A8YQ	1.9589	1	0.964169	0.107321	0.0589012	0.0597235	0.5246	high
TCGA-IR-A3LF	8.07945	0	2.89243	0.357597	3.04204	0.204528	0.177887	low
TCGA-VS-A94Y	0.394521	1	0.401892	0.0156264	0.154373	0.0869599	0.712865	high
TCGA-C5-A8YR	2.29315	1	0.819265	0.163185	11.2175	0.227029	1.20246	high
TCGA-JW-A852	0.690411	1	0.704538	0.109362	0	0.00869415	0.644317	high
TCGA-VS-A9UJ	0.142466	1	1.42153	0.126371	4.10195	0.0602784	0.60855	high
TCGA-DG-A2KJ	4.90685	0	1.0727	0.0919168	0	0.127878	0.44656	high
TCGA-ZJ-AAX8	0.003	0	1.03316	0.0779032	2.74858	0.117671	0.609242	high
TCGA-LP-A4AU	0.939726	0	0.491983	0.0406237	2.35775	0.0791239	0.838882	high
TCGA-EK-A3GK	0.0410959	0	1.01655	0.124268	13.8877	0.112376	1.75125	high
TCGA-MY-A5BD	4.56712	0	3.19202	0.327083	2.45574	0.240266	0.139634	low
TCGA-VS-A9UH	3.90959	0	0.723459	0.0432307	0.284716	0.0962304	0.594737	high
TCGA-LP-A4AV	0.003	0	0.284071	0.016798	0.165947	0.0654358	0.783201	high
TCGA-LP-A5U2	0.0246575	0	1.46655	0.224704	0	0.150056	0.322764	low
TCGA-C5-A2LT	6.09863	0	1.30713	0.0907122	2.46439	0.242308	0.417626	low
TCGA-C5-A7CL	1.29041	1	1.56614	0.0797874	0.563012	0.139547	0.365396	low
TCGA-C5-A1MF	4.43014	0	0.419842	0.0219664	0.596764	0.0611207	0.766004	high
TCGA-EK-A2GZ	1.04932	0	0.657935	0.0448194	1.88177	0.116395	0.692098	high
TCGA-VS-A8QM	2.60548	1	1.86017	0.0576405	1.993	0.160383	0.35577	low
TCGA-Q1-A5R2	1.36712	0	0.634628	0.0112232	0	0.181123	0.537513	high
TCGA-C5-A1MJ	0.0383562	1	2.24074	0.247595	9.32531	0.258347	0.444162	high
TCGA-EA-A3QD	1.08767	0	1.56233	0.183286	0.754449	0.390991	0.228915	low
TCGA-C5-A901	1.41918	0	0.758086	0.120658	0.0993317	0.1231	0.5203	high
TCGA-C5-A8YT	1.73425	1	2.22397	0.177973	11.2634	0.160941	0.665585	high
TCGA-EK-A2PM	0.0493151	0	0.966023	0.240101	2.51426	0.0908579	0.57434	high
TCGA-EK-A2RB	0.0246575	0	1.41298	0.159113	0	0.239593	0.299355	low
TCGA-VS-A9UM	2.27123	1	1.15697	0.108688	0.613557	0.0691247	0.494805	high
TCGA-VS-A9V2	1.16986	0	1.8589	0.0935235	0.76993	0.121439	0.329102	low
TCGA-C5-A2LZ	8.34521	1	1.51773	0.122948	0.747444	0.115787	0.384359	low
TCGA-JW-A5VG	2.28493	0	1.18607	0.254078	5.59528	0.047131	0.737424	high
TCGA-MU-A5YI	2.88493	0	2.40757	0.177804	1.81507	0.369402	0.173627	low
TCGA-Q1-A73P	1.32329	0	1.62292	0.116325	12.0663	0.278358	0.832573	high
TCGA-JW-A5VK	1.70685	0	0.848972	0.0439128	0	0.183279	0.470803	high
TCGA-DS-A1O9	0.728767	1	0.584914	0.0641009	0.5066	0.0642091	0.675999	high
TCGA-PN-A8MA	0.246575	0	4.94644	0.887176	0.347793	0.0783663	0.0422096	low
TCGA-EA-A5ZF	1.24658	0	4.16405	0.433953	4.10838	0.228076	0.0958124	low
TCGA-VS-A9UQ	2.99726	0	1.5004	0.700967	4.18103	0.110401	0.362604	low
TCGA-MA-AA42	0.709589	0	0.989258	0.0272612	0.134656	0.235145	0.413256	low
TCGA-VS-A9U7	3.53425	0	0.714846	0.177105	1.25516	0.137124	0.557889	high
TCGA-ZJ-AAX4	0.0575342	0	2.32185	0.156292	4.46045	0.164287	0.332816	low
TCGA-MY-A913	1.43562	0	0.57046	0.235704	6.37811	0.256633	0.772649	high
TCGA-VS-A9UU	1.21096	0	1.08519	0.168778	0.104209	0.0939239	0.449216	high
TCGA-C5-A8ZZ	1.74247	0	2.45212	0.153088	1.62038	0.0912779	0.268486	low
TCGA-C5-A2M1	3.20274	0	1.31292	0.205889	4.67812	0.117849	0.583639	high
TCGA-EA-A6QX	1.13151	0	0.990946	0.117686	0.290654	0.203023	0.414788	low
TCGA-C5-A7X3	0.778082	1	0.62124	0.0298868	3.83826	0.133054	0.836349	high
TCGA-VS-A9UB	1.77534	0	1.40751	0.107974	6.31115	0.130188	0.684025	high
TCGA-VS-A9UC	1.89315	0	1.28838	0.130393	0.87828	0.118739	0.431588	low
TCGA-VS-A958	4.17808	0	1.07636	0.0795607	1.57195	0.08855	0.558132	high
TCGA-EK-A2RA	1.33973	0	1.33529	0.184472	0.0414181	0.0839927	0.396695	low
TCGA-VS-A8EG	3.14795	0	1.44394	0.134102	3.14636	0.149253	0.471405	high
TCGA-LP-A7HU	1.11233	0	2.27848	0.181445	1.02428	0.288494	0.195533	low
TCGA-DS-A1OC	1.03014	0	1.38345	0.0730561	0.541289	0.420104	0.252309	low
TCGA-EK-A2H1	2.18904	0	1.00845	0.0605792	0.59846	0.112373	0.512105	high
TCGA-VS-A9U5	3.74521	0	1.79007	0.335743	0.331679	0.112103	0.279646	low
TCGA-RA-A741	1.21644	0	1.13285	0.0598227	1.03423	0.116518	0.499005	high
TCGA-IR-A3LC	9.78356	0	0.36048	0.0668201	1.36148	0.195221	0.659278	high
TCGA-FU-A3YQ	2.3589	0	1.07373	0.127873	1.05271	0.151809	0.462919	high
TCGA-EK-A3GN	0.0739726	0	1.70451	0.0515144	0.296863	0.124225	0.34797	low
TCGA-C5-A1BM	6.90411	1	1.06595	0.0304079	1.31424	0.076148	0.578223	high
TCGA-DS-A1OB	2.3589	1	0.39602	0.0673593	9.02504	0.22491	1.28862	high
TCGA-VS-A9UZ	5.6	0	1.75658	0.242789	1.45623	0.366728	0.222088	low
TCGA-C5-A1BQ	1.65479	1	0.785506	0.0838471	2.07081	0.203609	0.557461	high
TCGA-LP-A4AX	1.0411	0	0.777397	0.0742948	1.83489	0.223261	0.533237	high
TCGA-C5-A8XI	0.69589	0	1.65834	0.332766	0.371156	0.221024	0.250807	low
TCGA-MA-AA3X	1.69041	0	1.16263	0.0257812	0.764075	0.143471	0.46933	high
TCGA-VS-AA62	1.28493	1	0.679205	0.0401635	8.13386	0.156455	1.17347	high
TCGA-C5-A1BF	1.56164	1	0.493396	0.158045	4.68395	0.156357	0.849894	high
TCGA-C5-A1M9	2.91781	1	0.511948	0.271342	5.50224	0.230474	0.744471	high
TCGA-MA-AA41	0.764384	0	1.22082	0.140653	0.0631592	0.128082	0.403362	low
TCGA-EK-A2PK	0.0328767	0	0.919765	0.133027	5.859	0.0493524	0.935966	high
TCGA-VS-A950	3.31507	0	0.955217	0.116929	0.144392	0.170809	0.439262	low
TCGA-VS-A959	3.77808	0	1.8664	0.167585	6.99019	0.217607	0.483069	high
TCGA-2W-A8YY	1.46027	0	1.59337	0.156724	0	0.0311486	0.386958	low
TCGA-ZJ-AAXA	0.117808	0	2.16563	0.154154	0.299138	0.174635	0.237216	low
TCGA-MY-A5BE	2.92055	0	1.71042	0.161604	0.26608	0.10492	0.330557	low
TCGA-FU-A23K	1.01918	0	1.18845	0.215515	0.138852	0.0782169	0.425339	low
TCGA-VS-A8QC	0.958904	1	1.11095	0.116007	0.573017	0.193672	0.408385	low
TCGA-ZJ-AB0I	0.003	0	0.775152	0.0431409	0.0710312	0.136043	0.531828	high
TCGA-EK-A2RC	0.353425	0	2.252	0.119478	1.13114	0.144059	0.265374	low
TCGA-DS-A7WF	1.34795	1	1.32889	0.292154	4.84466	0.156775	0.519325	high
TCGA-EA-A44S	1.01096	0	2.17482	0.163163	0	0.133172	0.244153	low
TCGA-Q1-A6DW	1.46301	0	1.00701	0.108887	4.14141	0.181785	0.621095	high
TCGA-ZJ-A8QO	0.003	0	1.67635	0.251291	0.485704	0.94849	0.0800555	low
TCGA-C5-A7UI	7.91233	1	0.624522	0.0813136	0.803294	0.162902	0.572537	high
TCGA-Q1-A73Q	0.778082	0	1.30246	0.0903251	0.892318	0.179519	0.399269	low
TCGA-DS-A1OA	2.40822	1	1.51585	0.0105975	0.732844	0.176923	0.375802	low
TCGA-C5-A7X5	1.13425	1	0.180073	0.0884628	4.3696	0.169566	0.989176	high
TCGA-EK-A2RM	0.136986	0	1.53055	0.0846636	5.2797	0.129566	0.593084	high
TCGA-EK-A2RE	0.156164	0	0.971328	0.0405442	1.64219	0.171476	0.530466	high
TCGA-ZJ-AAXD	0.003	0	1.6796	0.200204	0.741677	0.139265	0.323094	low
TCGA-ZJ-AAXN	0.003	0	0.470582	0.093188	3.03798	0.22472	0.685899	high
TCGA-BI-A0VS	4.75342	0	1.19138	0.114859	0.634091	0.161676	0.416529	low
TCGA-MU-A8JM	1.66301	0	1.08668	0.0934676	1.89802	0.0577935	0.596976	high
TCGA-EK-A2RJ	0.145205	0	0.405431	0.0878451	6.24829	0.117324	1.15615	high
TCGA-VS-A9UR	1.67397	0	2.33509	0.218023	6.10254	0.121328	0.398049	low
TCGA-4J-AA1J	1.11233	0	1.71647	0.142722	1.6663	0.151627	0.353758	low
TCGA-FU-A23L	1.9863	0	2.21028	0.1726	3.92917	0.233863	0.294507	low
TCGA-VS-A9UY	1.52055	1	1.07351	0.0907626	0.256183	0.151526	0.440353	low
TCGA-VS-A8EH	2.20274	0	2.12733	0.232026	4.52977	0.110675	0.382138	low
TCGA-VS-A8EB	0.835616	1	0.977224	0.0870193	3.76102	0.205809	0.593068	high
TCGA-EA-A3Y4	1.20822	0	0.660804	0.0870541	0.781822	0.0880819	0.632444	high
TCGA-C5-A2LS	3.68493	0	1.61583	0.389574	8.51355	0.315339	0.460945	high
TCGA-C5-A7CH	12.8603	0	0.697329	0.0992748	0.490366	0.172643	0.52075	high
TCGA-C5-A3HE	1.50137	0	0.660928	0.128743	2.13489	0.0460573	0.749794	high
TCGA-EK-A2RL	3.98082	1	1.9013	0.340917	9.60211	0.330998	0.448157	high
TCGA-VS-A9UD	1.6411	0	0.737653	0.146075	0	0.284515	0.39172	low
TCGA-VS-A954	4.21918	0	1.28062	0.0658496	0.325263	0.0732897	0.463359	high
TCGA-JX-A3Q8	2.52603	0	1.29454	0.114975	1.51444	0.277258	0.355909	low
TCGA-EA-A3HQ	3.11233	0	0.940342	0.135224	0.572515	0.132585	0.484881	high
TCGA-EX-A8YF	1.29589	0	0.93491	0.249168	8.79994	0.0831962	1.0744	high
TCGA-EK-A2H0	5.06027	0	1.25862	0.0894231	1.01592	0.223935	0.38394	low
TCGA-C5-A1MH	3.24932	1	1.53362	0.120677	0.255465	0.187078	0.323844	low
TCGA-C5-A0TN	0.953425	1	1.03956	0.0509838	3.71455	0.0922096	0.708336	high
TCGA-IR-A3LB	5.56712	1	1.05633	0.061891	2.41171	0.118633	0.588755	high
TCGA-C5-A1MQ	2.82466	0	0.752795	0.0693742	1.16509	0.0540488	0.67155	high
TCGA-C5-A3HF	1.48767	1	1.62343	0.11004	6.5225	0.0663397	0.69613	high
TCGA-C5-A1BN	0.454795	1	0.927084	0.0895381	1.32682	0.132873	0.541656	high
TCGA-FU-A5XV	0.879452	0	1.13134	0.0462042	0.513505	0.0707089	0.51723	high
TCGA-EA-A3QE	2.08493	0	1.4721	0.121527	0.247175	0.143215	0.358427	low
TCGA-VS-A8Q8	2.67945	1	0.632082	0.106317	3.01961	0.140516	0.71977	high
TCGA-BI-A0VR	4.12329	0	0.985281	0.066192	1.02173	0.188781	0.473703	high
TCGA-DR-A0ZL	7.31233	0	1.03545	0.125637	0.177309	0.154815	0.432197	low
TCGA-VS-A9UP	3.60548	0	11.9028	0.769977	3.72567	0.437232	0.00112457	low
TCGA-C5-A1BK	14.7534	0	0.894227	0.0452436	0.134088	0.0956755	0.538446	high
TCGA-IR-A3LH	6.5589	0	0.995411	0.0788474	1.77423	0.165762	0.521693	high
TCGA-VS-A8QA	3.01096	0	2.05211	0.477923	8.49848	0.452133	0.278144	low
TCGA-C5-A8XJ	12.2384	0	1.83774	0.22499	1.28681	0.210872	0.274931	low
TCGA-C5-A3HL	1.70137	0	1.16394	0.0581787	4.06427	0.189631	0.583545	high
TCGA-DS-A0VM	9.83288	0	0.521384	0.115316	0.455681	0.325142	0.435215	low
TCGA-DS-A7WH	1.46027	0	0.761779	0.190609	18.5949	0.14585	2.82136	high
TCGA-ZJ-AAXB	0.003	0	2.49854	0.108687	0.671071	0.0302418	0.273283	low
TCGA-C5-A2LX	6.92055	0	1.28151	0.20657	0.0887259	0.0649745	0.415796	low
TCGA-JX-A3PZ	1.7589	1	0.235586	0.0202632	3.20286	0.169145	0.903064	high
TCGA-C5-A1M7	3.86027	0	1.19148	0.113868	2.39979	0.063367	0.581021	high
TCGA-DG-A2KK	4.23014	0	2.27473	0.293278	6.10186	0.257176	0.310804	low
TCGA-C5-A1BE	5.73699	1	1.10121	0.107496	0.204221	0.161056	0.420477	low
TCGA-WL-A834	2.16712	0	1.24455	0.094924	0.267929	0.113196	0.430307	low
TCGA-Q1-A73O	1.1726	0	0.43433	0.0379323	5.52729	0.0949908	1.1427	high
TCGA-JW-AAVH	1.51233	0	2.87331	0.02793	0.20694	0.567315	0.094667	low
TCGA-HM-A4S6	1.24384	0	0.844237	0.153079	0.232655	0.163822	0.461559	high
TCGA-EA-A5ZE	1.24932	0	1.28396	0.109697	0.963285	0.14244	0.425484	low
TCGA-VS-A9V5	1.35342	1	1.61601	0.162367	1.87135	0.188242	0.352042	low
TCGA-C5-A1BJ	12.0137	0	1.1158	0.0849511	3.69785	0.124096	0.630868	high
TCGA-C5-A1MN	3.41096	1	0.39212	0.0104999	0.207456	0.163607	0.636675	high
TCGA-C5-A7UE	12.9808	0	1.45791	0.240096	0.139523	0.133612	0.333938	low
TCGA-EK-A3GM	0.003	0	1.38183	0.134429	7.06975	0.16722	0.688096	high
TCGA-LP-A4AW	0.0739726	0	1.52852	0.170617	2.64867	0.0949471	0.45946	high
TCGA-VS-A9V4	0.361644	1	1.39848	0.212649	3.15112	0.144635	0.459946	high
TCGA-ZJ-AAXU	0.0136986	0	1.22816	0.128665	0.993026	0.152152	0.425949	low
TCGA-VS-A957	4.00548	0	2.73914	0.121718	2.5552	0.270941	0.193666	low
TCGA-EX-A449	1.22466	0	1.29218	0.211938	0	0.294855	0.279499	low
TCGA-MA-AA3Y	1.48493	0	0.572014	0.148954	0.441453	0.127101	0.574123	high
TCGA-JW-A5VL	1.29863	0	1.01911	0.0311035	0	0.109623	0.493211	high
TCGA-EA-A97N	0.030137	0	1.69796	0.0707703	1.18853	0.173286	0.34605	low
TCGA-EA-A78R	1.12329	0	0.86668	0.0402176	0.066218	0.0671425	0.570453	high
TCGA-FU-A3NI	1.74795	1	1.38015	0.0924251	2.3529	0.142433	0.46941	high
TCGA-C5-A7X8	0.227397	0	1.74088	0.18275	3.33302	0.132992	0.411382	low
TCGA-VS-A9U6	3.61644	0	1.03549	0.360946	3.87141	0.11478	0.558373	high
TCGA-VS-A94Z	2.03288	0	1.51363	0.134068	0.541822	0.122086	0.370781	low
TCGA-C5-A2LV	6.12055	0	0.28527	0.0322271	0.119389	0.156924	0.662751	high
TCGA-DS-A0VK	3.06301	1	1.95402	0.0849462	0.244761	0.228481	0.251658	low
TCGA-DG-A2KL	3.74521	0	1.82802	0.024417	1.92972	0.158526	0.36889	low
TCGA-DS-A7WI	0.690411	1	0.49535	0.127818	0.252541	0.0924687	0.629307	high
TCGA-C5-A7CO	12.2795	0	2.12204	0.101325	0.0556101	0.244341	0.219006	low
TCGA-JX-A5QV	0.665753	0	1.27813	0.0716019	0.88419	0.126179	0.446803	high
TCGA-C5-A907	0.989041	0	0.449057	0.14091	8.79521	0.071287	1.5027	high
TCGA-UC-A7PI	5.61644	0	1.96414	0.49356	7.20298	0.362056	0.294356	low
TCGA-VS-A8QF	4.43014	0	0.942962	0.143064	1.64888	0.112787	0.55188	high
TCGA-UC-A7PG	1.0137	1	1.75797	0.118897	0.322131	0.162546	0.304142	low
TCGA-VS-A9UO	3.45205	0	1.7909	0.341733	3.14578	0.146951	0.344486	low
TCGA-JX-A3Q0	16.3205	0	0.665044	0.10259	0.101348	0.234071	0.459457	high
TCGA-EX-A3L1	1.26849	0	0.455618	0.0658367	5.24964	0.214592	0.886081	high
TCGA-EA-A3HS	2.6274	0	1.89567	0.177873	6.11027	0.148478	0.486859	high
TCGA-ZX-AA5X	0.326027	0	1.16426	0.062945	2.17641	0.0233523	0.638174	high
TCGA-EA-A439	1.20822	0	2.14272	0.107925	3.13584	0.13425	0.348043	low
TCGA-VS-A8EL	4.9589	0	0.553136	0.155962	0	0.144653	0.536898	high
TCGA-EX-A1H5	1.69589	0	3.4845	0.102094	0.420243	0.246197	0.11522	low
TCGA-HM-A3JK	0.961644	0	1.29552	0.0637294	1.44803	0.134767	0.463637	high
TCGA-C5-A7CJ	8.48493	1	1.42102	0.119332	2.35775	0.119533	0.469021	high
TCGA-C5-A7UC	1.43288	1	0.566991	0.0451745	1.33883	0.219969	0.578932	high
TCGA-VS-A8QH	3.31507	1	1.81981	0.220976	1.63726	0.0845431	0.354438	low
TCGA-C5-A1ME	4.81096	0	1.50554	0.282025	1.02965	0.109179	0.359217	low
TCGA-FU-A770	0.0931507	0	0.28984	0.274227	7.24678	0.236538	0.970947	high
TCGA-FU-A3TX	0.123288	0	1.75014	0.187456	5.92599	0.204463	0.465461	high
TCGA-ZJ-A8QR	1.59452	1	1.25038	0.111343	0.549979	0.108433	0.439254	low
TCGA-DS-A1OD	10.6137	0	2.82253	0.51907	5.76886	0.334469	0.172433	low
TCGA-UC-A7PF	7.83288	1	1.12179	0.0135493	1.33853	0.226203	0.445292	high
TCGA-C5-A2LY	6.52877	0	0.730264	0.123953	0.612264	0.191609	0.493763	high
TCGA-EK-A3GJ	0.00821918	0	0.739168	0.122898	0	0.307764	0.382866	low
TCGA-C5-A1MI	2.96712	1	1.48521	0.180927	14.156	0.217479	1.15145	high
TCGA-EA-A3HT	2.6137	0	1.0039	0.165186	5.11813	0.246526	0.590232	high
TCGA-VS-A8EK	2.27123	1	1.62708	0.0702399	0.173474	0.30619	0.261098	low
TCGA-EK-A2R7	0.0739726	0	3.06979	0.326854	3.22898	0.196252	0.171862	low
TCGA-C5-A1M6	2.61644	1	2.25553	0.268946	15.0173	0.299333	0.701844	high
TCGA-VS-A9V3	1.2411	0	1.6882	0.0363702	4.94038	0.0708393	0.605248	high
TCGA-VS-A8Q9	4.46575	0	1.01175	0.144794	2.32442	0.154439	0.530754	high
TCGA-ZJ-AAXT	0.003	0	0.949464	0.0786027	6.26757	0.149972	0.844093	high
TCGA-EK-A2PI	0.115068	0	1.50043	0.0429748	1.61328	0.133925	0.432524	low
TCGA-VS-A94X	1.3863	1	0.589488	0.122131	8.50603	0.149523	1.21409	high
TCGA-VS-A9UT	1.32055	0	1.17885	0.39003	7.3006	0.182778	0.633507	high
TCGA-EA-A5O9	1.1589	0	1.10476	0.129755	1.44208	0.0962772	0.518034	high
TCGA-EK-A2IP	0.553425	0	1.08774	0.127216	0.33836	0.119807	0.452694	high
TCGA-DG-A2KM	3.33699	0	1.63652	0.171737	1.49461	0.0864688	0.394985	low
TCGA-C5-A8XH	3.81918	1	0.694991	0.114912	2.64883	0.378358	0.451853	high
TCGA-EA-A43B	2.16712	0	0.525677	0.0624953	0.0771736	0.078251	0.653352	high
TCGA-BI-A20A	1.26575	0	1.27027	0.123999	1.03652	0.403412	0.277561	low
TCGA-EA-A5ZD	1.25205	0	0.848303	0.0948892	1.58187	0.184818	0.527729	high
TCGA-JW-A5VI	2.04658	0	2.89214	0.288036	3.61159	0.117135	0.227979	low
TCGA-ZJ-AAXF	0.003	0	1.59508	0.0515461	1.10332	0.0573702	0.44327	high
TCGA-IR-A3LA	11.1726	0	1.24629	0.208086	1.91552	0.268442	0.360058	low
TCGA-EK-A2RK	0.0356164	0	1.81112	0.0742036	0.407253	0.133058	0.323595	low
TCGA-C5-A7CM	1.69589	0	2.39384	0.037748	4.59924	0.0910283	0.399249	low
TCGA-Q1-A5R3	1.32877	0	0.526924	0.0565909	0.439261	0.112473	0.641599	high
TCGA-C5-A1BI	3.04658	0	1.25148	0.0917539	0.485589	0.138593	0.42086	low
TCGA-EK-A2IR	9.43014	0	1.91435	0.0866864	10.2375	0.228046	0.670753	high
TCGA-VS-A9UL	1.21096	1	2.34355	0.346925	14.6031	0.235032	0.679772	high
TCGA-XS-A8TJ	2.43836	0	2.00487	0.207129	0.430782	0.206265	0.237862	low
TCGA-FU-A40J	1.16712	0	1.93481	0.250003	3.66349	0.153037	0.35605	low
TCGA-HM-A3JJ	1.80548	1	0.980342	0.219472	3.36839	0.205012	0.520234	high
TCGA-EA-A411	2.04658	0	2.59275	0.20258	3.03642	0.136059	0.257432	low
TCGA-DS-A3LQ	1.91507	0	0.89269	0.0956151	0.314859	0.177364	0.462459	high
TCGA-VS-A94W	3.02192	0	1.18755	0.140672	2.5656	0.120436	0.528272	high
TCGA-DS-A5RQ	0.569863	0	0.796012	0.0367381	2.66152	0.190815	0.619699	high
TCGA-Q1-A6DT	0.753425	1	1.07602	0.119771	2.03776	0.177738	0.489823	high
TCGA-JW-A69B	2.36438	0	2.63156	0.595136	1.66155	0.201594	0.150709	low
TCGA-EA-A1QT	3.40548	0	2.4125	0.131055	0.0323672	0.474053	0.126851	low
TCGA-MU-A51Y	2.33973	0	1.17417	0.0989929	9.39916	0.159146	0.991187	high
TCGA-EA-A3HR	2.57534	0	1.11427	0.0936575	2.95365	0.184424	0.528758	high
TCGA-GH-A9DA	1.47945	0	0.601611	0.258728	1.53358	0.109425	0.599049	high
TCGA-FU-A2QG	1.5863	0	1.32803	0.0677825	0.0744023	0.0922057	0.427662	low
TCGA-C5-A1MK	0.20274	1	1.63162	0.0696416	3.53822	0.105192	0.502023	high
TCGA-MA-AA43	0.947945	0	0.941891	0.0457001	8.86009	0.0508636	1.31049	high
TCGA-C5-A1BL	14.4411	0	1.12839	0.088506	0.16394	0.190855	0.398697	low
TCGA-EA-A4BA	1.06849	0	1.86034	0.175338	1.66553	0.112586	0.343422	low
TCGA-ZJ-A8QQ	5.63288	0	1.11216	0.121626	1.03769	0.252276	0.385902	low
TCGA-VS-A8EJ	1.66301	1	2.74886	0.463243	1.76517	0.191502	0.160232	low
TCGA-C5-A8XK	8.32603	0	0.91042	0.075449	2.04973	0.230928	0.502895	high
TCGA-C5-A905	13.3671	0	1.57491	0.0853503	0.0526983	0.166239	0.330156	low
TCGA-IR-A3LL	2.62192	0	0.827737	0.113331	0.172245	0.0582166	0.566383	high
TCGA-DR-A0ZM	4.90685	0	0.917466	0.00992048	0.098004	0.0772895	0.560539	high
TCGA-R2-A69V	1.63288	0	0.703581	0.063398	0.861172	0.0264604	0.702361	high
TCGA-C5-A7UH	10.926	0	1.12921	0.0927343	0.0572574	0.148367	0.421884	low
TCGA-IR-A3LK	2.48767	1	1.71745	0.0824684	0	0.163176	0.308307	low
TCGA-EA-A50E	0.621918	1	1.39018	0.0737546	1.15365	0.0889285	0.460646	high
TCGA-C5-A1ML	1.74247	1	2.32115	0.0879419	8.32576	0.179443	0.494093	high
TCGA-VS-A9V0	1.56986	0	1.85402	0.787179	4.03226	0.14602	0.266336	low
TCGA-DS-A0VL	4.63562	1	1.38325	0.167825	0.174519	0.0933933	0.390888	low
TCGA-DG-A2KH	0.0931507	0	1.43211	0.227089	8.00147	0.155861	0.700895	high
TCGA-ZJ-AAXI	0.003	0	1.32626	0.125481	0.0774765	0.0698295	0.426634	low
TCGA-EK-A2R9	0.0109589	0	1.69906	0.197995	0.465712	0.356783	0.217919	low
TCGA-Q1-A5R1	1.29863	0	1.52082	0.462987	0.874408	0.219759	0.25768	low
